# Supplementary material for: Effects of Tcte1 knockout on energy chain transportation and spermatogenesis: implications for male infertility
Source: Hum Reprod Open. 2024 Apr 4;2024(2):hoae020. doi: 10.1093/hropen/hoae020 (PMC11035007; doi:10.1093/hropen/hoae020)
Supplement: hoae020_Supplementary_Data [file hoae020_supplementary_data.zip]

Archive with 8 entries (8 files):
- Supplementary Video S3.mp4
- Supplementary Video S1.mp4
- Supplementary Tables S1-S3.pdf
- Supplementary Figures S1-S5.pdf
- Supplementary Video S2.mp4
- Supplementary Data File S5.xlsx
- Titles and legends for Supplementary Videos S1 S2 and S3.docx
- Supplementary Data Files S1-S4.pdf
