# Supplementary material for: Effects of Tcte1 knockout on energy chain transportation and spermatogenesis: implications for male infertility
Source: Hum Reprod Open. 2024 Apr 4;2024(2):hoae020. doi: 10.1093/hropen/hoae020 (PMC11035007; doi:10.1093/hropen/hoae020)
Supplement: hoae020_Supplementary_Data [file hoae020_supplementary_data.zip › Supplementary Data File S5.xlsx]

## Sheet: Data legend
Supplementary Data File S5: STRING analyzis data for each gene with changed expression pattern in Tcte1 KO mouse model.

## Sheet: all_genes_basic
#clustering method	cluster number	cluster color	gene count	protein name	protein identifier	protein description
kmeans	1	Red	10	Mt3	10090.ENSMUSP00000034211	Metallothionein-3; Binds heavy metals. Contains three zinc and three copper atoms per polypeptide chain and only a negligible amount of cadmium. Inhibits survival and neurite formation of cortical neurons in vitro (By similarity)
kmeans	1	Red	10	Rps27rt	10090.ENSMUSP00000060523	Ribosomal protein S27, retrogene
kmeans	1	Red	10	Hoxd10	10090.ENSMUSP00000062412	Homeobox protein Hox-D10; Sequence-specific transcription factor which is part of a developmental regulatory system that provides cells with specific positional identities on the anterior-posterior axis; Belongs to the Abd-B homeobox family
kmeans	1	Red	10	mt-Co3	10090.ENSMUSP00000080997	Cytochrome c oxidase subunit 3; Subunits I, II and III form the functional core of the enzyme complex
kmeans	1	Red	10	Fetub	10090.ENSMUSP00000023587	Fetuin-B; Protease inhibitor required for egg fertilization. Required to prevent premature zona pellucida hardening before fertilization, probably by inhibiting the protease activity of ASTL, a protease that mediates the cleavage of ZP2 and triggers zona pellucida hardening; Belongs to the fetuin family
kmeans	1	Red	10	Ube2l6	10090.ENSMUSP00000099702	Ubiquitin/ISG15-conjugating enzyme E2 L6; Catalyzes the covalent attachment of ubiquitin or ISG15 to other proteins. Functions in the E6/E6-AP-induced ubiquitination of p53/TP53. Promotes ubiquitination and subsequent proteasomal degradation of FLT3
kmeans	1	Red	10	Slc45a3	10090.ENSMUSP00000027695	Solute carrier family 45, member 3; Belongs to the glycoside-pentoside-hexuronide (GPH) cation symporter transporter (TC 2.A.2) family
kmeans	1	Red	10	mt-Co2	10090.ENSMUSP00000080994	Cytochrome c oxidase subunit 2; Cytochrome c oxidase is the component of the respiratory chain that catalyzes the reduction of oxygen to water. Subunits 1- 3 form the functional core of the enzyme complex. Subunit 2 transfers the electrons from cytochrome c via its binuclear copper A center to the bimetallic center of the catalytic subunit 1
kmeans	1	Red	10	Tcte1	10090.ENSMUSP00000109175	T-complex-associated testis expressed 1
kmeans	1	Red	10	Usp39	10090.ENSMUSP00000064515	U4/U6.U5 tri-snRNP-associated protein 2; Plays a role in pre-mRNA splicing as a component of the U4/U6-U5 tri-snRNP, one of the building blocks of the spliceosome. Regulates AURKB mRNA levels, and thereby plays a role in cytokinesis and in the spindle checkpoint. Does not have ubiquitin-specific peptidase activity, but could be a competitor of ubiquitin C-terminal hydrolases (UCHs) (By similarity)
kmeans	2	Green	6	Klk1b24	10090.ENSMUSP00000073392	Kallikrein 1-related peptidase b24; Glandular kallikreins cleave Met-Lys and Arg-Ser bonds in kininogen to release Lys-bradykinin
kmeans	2	Green	6	Klk1b22	10090.ENSMUSP00000076733	Kallikrein 1-related peptidase b22; Glandular kallikreins cleave Met-Lys and Arg-Ser bonds in kininogen to release Lys-bradykinin
kmeans	2	Green	6	Klk1b21	10090.ENSMUSP00000082582	Kallikrein 1-related peptidase b21; Glandular kallikreins cleave Met-Lys and Arg-Ser bonds in kininogen to release Lys-bradykinin. Displays trypsin-like substrate specificity and shows activity towards casein, gelatin, fibronectin and IGFBP3; Belongs to the peptidase S1 family. Kallikrein subfamily
kmeans	2	Green	6	Klk1b16	10090.ENSMUSP00000005933	Kallikrein 1-related peptidase b16
kmeans	2	Green	6	Igf2	10090.ENSMUSP00000101556	Insulin-like growth factor II; The insulin-like growth factors possess growth-promoting activity (Probable). Major fetal growth hormone in mammals. Plays a key role in regulating fetoplacental development (Probable). IGF-II is influenced by placental lactogen (Probable). Also involved in tissue differentiation (Probable). Positively regulates myogenic transcription factor MYOD1 function by facili…
kmeans	2	Green	6	Klk1b27	10090.ENSMUSP00000078786	Kallikrein 1-related peptidase b27; Serine protease with chymotrypsin-like cleavage specificity. Shows activity towards casein, gelatin, IGFBP3 and fibronectin but not towards laminin or collagens I and IV. Does not hydrolyze kininogin to release Lys-bradykinin; Belongs to the peptidase S1 family. Kallikrein subfamily
kmeans	3	Dark Cyan	1	Aqp2	10090.ENSMUSP00000023752	Aquaporin-2; Forms a water-specific channel that provides the plasma membranes of renal collecting duct with high permeability to water, thereby permitting water to move in the direction of an osmotic gradient
STRING INTERACTIONS
#node1	node2	node1_string_internal_id	node2_string_internal_id	node1_external_id	node2_external_id	neighborhood_on_chromosome	gene_fusion	phylogenetic_cooccurrence	homology	coexpression	experimentally_determined_interaction	database_annotated	automated_textmining	combined_score
mt-Co3	mt-Co2	5028242	5028239	10090.ENSMUSP00000080997	10090.ENSMUSP00000080994	0.193	0	0.447	0	0.836	0.773	0.900	0.936	0.999
Igf2	Klk1b22	5031491	5027545	10090.ENSMUSP00000101556	10090.ENSMUSP00000076733	0	0	0	0	0	0.056	0.900	0.066	0.904
Igf2	Klk1b27	5031491	5027884	10090.ENSMUSP00000101556	10090.ENSMUSP00000078786	0	0	0	0	0	0.056	0.900	0	0.901
Igf2	Klk1b24	5031491	5026998	10090.ENSMUSP00000101556	10090.ENSMUSP00000073392	0	0	0	0	0	0.056	0.900	0	0.901
Igf2	Klk1b21	5031491	5028420	10090.ENSMUSP00000101556	10090.ENSMUSP00000082582	0	0	0	0	0	0.056	0.900	0	0.901
Igf2	Klk1b16	5031491	5015886	10090.ENSMUSP00000101556	10090.ENSMUSP00000005933	0	0	0	0	0	0.056	0.900	0	0.901
Klk1b22	Fetub	5027545	5017860	10090.ENSMUSP00000076733	10090.ENSMUSP00000023587	0	0	0	0	0	0.050	0	0.417	0.422
PROTEIN ANNOTATIONS
#node	identifier	domain_summary_url	annotation	other_names_and_aliases
Klk1b16	10090.ENSMUSP00000005933	https://smart.embl.de/smart/DDvec.cgi?smart=261:SIGNAL(1|17)+Tryp_SPc(24|253)+	Kallikrein 1-related peptidase b16	16615	16615	3.4.21.54	AAA39357.1	AAA39358.1	AAA40049.1	AAH12237.1	BC012237	CCDS21197.1	EC 3.4.21.54	ENSMUSG00000038968	ENSMUSG00000038968	ENSMUSG00000038968	ENSMUSP00000005933	ENSMUSP00000005933	ENSMUST00000005933	ENSMUST00000005933	Gamma-renin, submandibular gland	Gamma-renin, submandibular gland	Glandular kallikrein K16	Glandular kallikrein K16	J03877	K1B16_MOUSE	K1B16_MOUSE	KLK1B16	Kallikrein 1-related peptidase b16	Kallikrein 1-related peptidase b16	Kallikrein 1-related peptidase b16	Klk-16	Klk-16	Klk-16	Klk16	Klk16	Klk16	Klk16	Klk16	Klk16	Klk1b16	Klk1b16	Klk1b16	Klk1b16	Klk1b16	Klk1b16	Klk1b16	Klk1b16	Klk1b16-001
Fetub	10090.ENSMUSP00000023587	https://smart.embl.de/smart/DDvec.cgi?smart=388:SIGNAL(1|18)+CY(28|129)+CY(153|255)+	Fetuin-B; Protease inhibitor required for egg fertilization. Required to prevent premature zona pellucida hardening before fertilization, probably by inhibiting the protease activity of ASTL, a protease that mediates the cleavage of ZP2 and triggers zona pellucida hardening; Belongs to the fetuin family	2310011O17Rik	2310011O17Rik	59083	59083	AAH18341.1	AAN34519.1	AAN34520.1	AI255764	AI255764	AJ242927	AY138459	AY138460	BC018341	CAB62541.1	CCDS37300.1	CCDS49799.1	D17980	D17980	D17980	ENSMUSG00000022871	ENSMUSG00000022871	ENSMUSG00000022871	ENSMUSP00000023587	ENSMUSP00000023587	ENSMUSP00000023587	ENSMUSP00000112324	ENSMUSP00000112324	ENSMUSP00000128745	ENSMUSP00000128989	ENSMUSP00000128989	ENSMUST00000023587	ENSMUST00000023587	ENSMUST00000023587	ENSMUST00000116625	ENSMUST00000116625	ENSMUST00000167399	ENSMUST00000170805	ENSMUST00000170805	FETUB	FETUB_MOUSE	FETUB_MOUSE	Fetub	Fetub	Fetub	Fetub	Fetub
Aqp2	10090.ENSMUSP00000023752	https://smart.embl.de/smart/DDvec.cgi?smart=271:Pfam_MIP(3|219)+	Aquaporin-2; Forms a water-specific channel that provides the plasma membranes of renal collecting duct with high permeability to water, thereby permitting water to move in the direction of an osmotic gradient	11827	11827	AAB71414.1	AAD21017.1	AAH19966.1	AAL15462.1	ADH water channel	ADH water channel	AF020519	AF105336	AK142567	AQP-CD	AQP-CD	AQP2	AQP2_MOUSE	AQP2_MOUSE	AY055468	Aqp2	Aqp2	Aqp2	Aqp2	Aqp2	Aqp2	Aqp2	Aqp2-201	Aquaporin 2	Aquaporin-2	Aquaporin-2	Aquaporin-CD	Aquaporin-CD	BAE25108.1	BC019966	CCDS27822.1	Collecting duct water channel protein	Collecting duct water channel protein	D630039I01	EDL04125.1	ENSMUSG00000023013	ENSMUSG00000023013	ENSMUSG00000023013	ENSMUSP00000023752	ENSMUSP00000023752	ENSMUST00000023752	ENSMUST00000023752	MGI:1096865	MGI:1096865
Slc45a3	10090.ENSMUSP00000027695	https://smart.embl.de/smart/DDvec.cgi?smart=553:Pfam_MFS_1(18|307)+TRANS(320|342)+TRANS(355|377)+TRANS(382|404)+TRANS(520|542)+	Solute carrier family 45, member 3; Belongs to the glycoside-pentoside-hexuronide (GPH) cation symporter transporter (TC 2.A.2) family	212980	212980	2210413P12Rik	2210413P12Rik	9530042D02	AAH24519.1	AAH31381.1	AAH34084.1	AK035428	AU023994	AU023994	AU043764	AU043764	BAC29063.1	BC024519	BC031381	BC034084	CCDS15278.1	ENSMUSG00000026435	ENSMUSG00000026435	ENSMUSG00000026435	ENSMUSP00000027695	ENSMUSP00000027695	ENSMUSP00000027695	ENSMUSP00000070639	ENSMUSP00000136190	ENSMUSP00000136190	ENSMUSP00000140767	ENSMUST00000027695	ENSMUST00000027695	ENSMUST00000027695	ENSMUST00000065693	ENSMUST00000177943	ENSMUST00000177943	ENSMUST00000185387	ENSMUST00000190322	IPCA-6	IPCA-6	IPCA-6	MGI:1922082	MGI:1922082	Mm.200307	Mm.413424	Mm.413486	Mm.491272	NM_001177628
Mt3	10090.ENSMUSP00000034211	https://smart.embl.de/smart/DDvec.cgi?smart=68:Pfam_Metallothio(1|68)+	Metallothionein-3; Binds heavy metals. Contains three zinc and three copper atoms per polypeptide chain and only a negligible amount of cadmium. Inhibits survival and neurite formation of cortical neurons in vitro (By similarity)	17751	17751	1JI9	1JI9	1JI9	AAA39529.1	AAB31397.1	AAH59725.1	AK140209	B230345J20	BAE24282.1	BC059725	CCDS40436.1	ENSMUSG00000031760	ENSMUSG00000031760	ENSMUSG00000031760	ENSMUSP00000034211	ENSMUSP00000034211	ENSMUST00000034211	ENSMUST00000034211	Growth inhibitory factor	Growth inhibitory factor	M93310	MGI:97173	MGI:97173	MT-3	MT3	MT3_MOUSE	MT3_MOUSE	Metallothionein 3	Metallothionein-3	Metallothionein-3	Metallothionein-III	Metallothionein-III	Mt-3	Mt-3	Mt3	Mt3	Mt3	Mt3	Mt3	Mt3	Mt3	Mt3-201	NM_013603	NM_013603.2
Rps27rt	10090.ENSMUSP00000060523	https://smart.embl.de/smart/DDvec.cgi?smart=84:Pfam_Ribosomal_S27e(28|82)+	Ribosomal protein S27, retrogene	CCDS52952.1	ENSMUSG00000050621	ENSMUSG00000050621	ENSMUSG00000050621	ENSMUSP00000060523	ENSMUSP00000060523	ENSMUSP00000060523	ENSMUST00000053150	ENSMUST00000053150	ENSMUST00000053150	Gm9846	Mm.436732	NM_001190258	NM_001190258.1	NP_001177187	NP_001177187.1	OTTMUSG00000049223	OTTMUSG00000049223	OTTMUSP00000068038	OTTMUST00000125573	OTTMUST00000125573	Ribosomal protein S27, retrogene	Rps27l2	Rps27rt	Rps27rt	Rps27rt	Rps27rt-001	Rps27rt-001	ribosomal protein S27, retrogene	uc033jnn.1
Hoxd10	10090.ENSMUSP00000062412	https://smart.embl.de/smart/DDvec.cgi?smart=340:HOX(266|328)+	Homeobox protein Hox-D10; Sequence-specific transcription factor which is part of a developmental regulatory system that provides cells with specific positional identities on the anterior-posterior axis; Belongs to the Abd-B homeobox family	15430	15430	AAH13463.1	AAH48690.1	AI385591	AI385591	AI874987	AI874987	BC013463	BC048690	CAA44541.1	CAB57814.1	CCDS16141.1	ENSMUSG00000050368	ENSMUSG00000050368	ENSMUSG00000050368	ENSMUSP00000062412	ENSMUSP00000062412	ENSMUSP00000062412	ENSMUST00000061745	ENSMUST00000061745	ENSMUST00000061745	HOXD10	HXD10_MOUSE	HXD10_MOUSE	Homeobox D10	Homeobox protein Hox-4.5	Homeobox protein Hox-4.5	Homeobox protein Hox-5.3	Homeobox protein Hox-5.3	Homeobox protein Hox-D10	Homeobox protein Hox-D10	Hox-4.5	Hox-4.5	Hox-4.5	Hox-4.5	Hox-4.5	Hox-4.5	Hox-5.3	Hox-5.3	Hox-5.3	Hoxd-10	Hoxd-10	Hoxd-10	Hoxd10	Hoxd10
Usp39	10090.ENSMUSP00000064515	https://smart.embl.de/smart/DDvec.cgi?smart=564:ZnF_C2H2(133|154)+Pfam_UCH(224|551)+	U4/U6.U5 tri-snRNP-associated protein 2; Plays a role in pre-mRNA splicing as a component of the U4/U6-U5 tri-snRNP, one of the building blocks of the spliceosome. Regulates AURKB mRNA levels, and thereby plays a role in cytokinesis and in the spindle checkpoint. Does not have ubiquitin-specific peptidase activity, but could be a competitor of ubiquitin C-terminal hydrolases (UCHs) (By similarity)	2410007N01	28035	28035	8030426O21	9130006G10	AA408960	AA408960	AAH26983.1	AI894154	AI894154	AK010443	AK018595	AK033105	AK045062	AK088354	AK165625	AK167668	AK168003	B130023O21	BAB26944.1	BAB31299.1	BAC28153.1	BAC32203.1	BAC40299.1	BAE38302.1	BAE39717.1	BAE39991.1	BC026983	C19.972	CCDS20238.1	CGI-21	CGI-21	CGI-21	D6Wsu157e	D6Wsu157e	D6Wsu157e	E430013M23	ENSMUSG00000056305	ENSMUSG00000056305	ENSMUSG00000056305	ENSMUSP00000064515	ENSMUSP00000064515	ENSMUST00000070345	ENSMUST00000070345	ENSMUST00000154799	G430077N22
Klk1b24	10090.ENSMUSP00000073392	https://smart.embl.de/smart/DDvec.cgi?smart=263:SIGNAL(1|17)+Tryp_SPc(24|255)+	Kallikrein 1-related peptidase b24; Glandular kallikreins cleave Met-Lys and Arg-Ser bonds in kininogen to release Lys-bradykinin	16617	16617	3.4.21.35	A6H6V7	A6H6V7	A6H6V7	AAB71861.2	AAG11390.1	AAI46016.1	AAI46020.1	AB039277	AF019086	BAA92320.1	BC146015	BC146019	CCDS21198.1	EC 3.4.21.35	ENSMUSG00000063713	ENSMUSG00000063713	ENSMUSG00000063713	ENSMUSP00000073392	ENSMUSP00000073392	ENSMUST00000073713	ENSMUST00000073713	Glandular kallikrein K24	Glandular kallikrein K24	K1B24_MOUSE	K1B24_MOUSE	KLK1B24	Kallikrein 1-related peptidase b24	Kallikrein 1-related peptidase b24	Kallikrein 1-related peptidase b24	Klk-24	Klk-24	Klk-24	Klk1b24	Klk1b24	Klk1b24	Klk1b24	Klk1b24	Klk1b24	Klk1b24	Klk1b24	Klk1b24-001	Klk1b24-001	Klk24
Klk1b22	10090.ENSMUSP00000076733	https://smart.embl.de/smart/DDvec.cgi?smart=259:SIGNAL(1|17)+Tryp_SPc(24|251)+	Kallikrein 1-related peptidase b22; Glandular kallikreins cleave Met-Lys and Arg-Ser bonds in kininogen to release Lys-bradykinin	13646	13646	3.4.21.35	AAA37682.1	AAA39361.1	AAA39362.1	AAI06156.1	AAN78419.1	AY152431	BC106155	Beta-NGF-endopeptidase	Beta-NGF-endopeptidase	CCDS21196.1	EC 3.4.21.35	EDL22697.1	EGF-BP_A	ENSMUSG00000060177	ENSMUSG00000060177	ENSMUSG00000060177	ENSMUSP00000076733	ENSMUSP00000076733	ENSMUST00000077528	ENSMUST00000077528	Egfbp-1	Egfbp-1	Egfbp-1	Egfbp1	Egfbp1	Egfbp1	Epidermal growth factor-binding protein type A	Epidermal growth factor-binding protein type A	Gk22	Glandular kallikrein K22	Glandular kallikrein K22	K1B22_MOUSE	K1B22_MOUSE	KLK1B22	Kallikrein 1-related peptidase b22	Kallikrein 1-related peptidase b22	Kallikrein 1-related peptidase b22	Klk-22	Klk-22	Klk-22	Klk1b22	Klk1b22	Klk1b22
Klk1b27	10090.ENSMUSP00000078786	https://smart.embl.de/smart/DDvec.cgi?smart=263:SIGNAL(1|17)+Tryp_SPc(24|255)+	Kallikrein 1-related peptidase b27; Serine protease with chymotrypsin-like cleavage specificity. Shows activity towards casein, gelatin, IGFBP3 and fibronectin but not towards laminin or collagens I and IV. Does not hydrolyze kininogin to release Lys-bradykinin; Belongs to the peptidase S1 family. Kallikrein subfamily	16619	16619	A2RSF8	A2RSF8	A2RSF8	AAI32091.1	AAI32666.1	AB039275	BAA92318.1	BC132090	BC132665	CCDS21194.1	ENSMUSG00000063177	ENSMUSG00000063177	ENSMUSG00000063177	ENSMUSP00000078786	ENSMUSP00000078786	ENSMUST00000079859	ENSMUST00000079859	Gk27	Gk27	Glandular kallikrein K27	Glandular kallikrein K27	K1B27_MOUSE	K1B27_MOUSE	KLK1B27	Kallikrein 1-related peptidase b27	Kallikrein 1-related peptidase b27	Kallikrein 1-related peptidase b27	Klk-27	Klk-27	Klk-27	Klk1b27	Klk1b27	Klk1b27	Klk1b27	Klk1b27	Klk1b27	Klk1b27	Klk1b27	Klk1b27-001	Klk1b27-001	Klk21l	Klk21l	Klk21l	Klk27
mt-Co2	10090.ENSMUSP00000080994	https://smart.embl.de/smart/DDvec.cgi?smart=227:Pfam_COX2_TM(1|83)+Pfam_COX2(95|214)+	Cytochrome c oxidase subunit 2; Cytochrome c oxidase is the component of the respiratory chain that catalyzes the reduction of oxygen to water. Subunits 1- 3 form the functional core of the enzyme complex. Subunit 2 transfers the electrons from cytochrome c via its binuclear copper A center to the bimetallic center of the catalytic subunit 1	0610009I12	17709	17709	AAB48647.1	AAK58075.1	AAN85125.1	AAP15814.1	AAP89026.1	AAR21198.1	AAS01429.1	AAS01442.1	AAS01455.1	AAS01468.1	AAX83015.1	AAY96692.1	AAY96705.1	ABK79096.1	ABK79109.1	ABK79122.1	ABK79135.1	ABK79148.1	ABK79161.1	ABK79174.1	ABK79187.1	ABK79200.1	ABK79213.1	ABK79226.1	ABK79239.1	ABX79705.1	ABX79718.1	ABX79731.1	ABX79744.1	ACA01526.1	ACN91098.1	ADR03159.1	ADW83069.1	ADZ23170.1	AEN03372.1	AEN03385.1	AEN03398.1	AEN03411.1	AEN03424.1	AEN03437.1	AEV56600.1	AF378830	AK131586
mt-Co3	10090.ENSMUSP00000080997	https://smart.embl.de/smart/DDvec.cgi?smart=261:Pfam_COX3(6|261)+	Cytochrome c oxidase subunit 3; Subunits I, II and III form the functional core of the enzyme complex	0610006F12	17710	17710	AAB48650.1	AAN85128.1	AAS01445.1	AAS01471.1	AAW21322.1	AAX83018.1	AAY96695.1	AAY96708.1	ABK79099.1	ABK79125.1	ABK79151.1	ABK79177.1	ABK79190.1	ABK79203.1	ABK79216.1	ABK79242.1	ABX79708.1	ABX79721.1	ACA01529.1	ADR03162.1	ADZ23175.1	AEN03375.1	AEN03388.1	AEN03401.1	AEN03414.1	AEN03427.1	AEV56603.1	AK131579	BAA95646.1	BAA95659.1	BAA95801.1	BAE20700.1	BAM93589.1	BAN16598.1	BAO42856.1	BAO42869.1	CAA24090.1	COIII	COIII	COIII	COIII	COX3	COX3
Klk1b21	10090.ENSMUSP00000082582	https://smart.embl.de/smart/DDvec.cgi?smart=261:SIGNAL(1|17)+Tryp_SPc(24|253)+	Kallikrein 1-related peptidase b21; Glandular kallikreins cleave Met-Lys and Arg-Ser bonds in kininogen to release Lys-bradykinin. Displays trypsin-like substrate specificity and shows activity towards casein, gelatin, fibronectin and IGFBP3; Belongs to the peptidase S1 family. Kallikrein subfamily	16616	16616	3.4.21.35	AAA39359.1	AAA39360.1	AAH12243.1	AAI45384.1	AB039276	AK144221	BAA92319.1	BAE25781.1	BC012243	BC145383	CCDS21195.1	EC 3.4.21.35	EDL22696.1	ENSMUSG00000066516	ENSMUSG00000066516	ENSMUSG00000066516	ENSMUSP00000082582	ENSMUSP00000082582	ENSMUST00000085455	ENSMUST00000085455	G430129N05	Glandular kallikrein K21	Glandular kallikrein K21	K1B21_MOUSE	K1B21_MOUSE	KLK1B21	Kallikrein 1-related peptidase b21	Kallikrein 1-related peptidase b21	Kallikrein 1-related peptidase b21	Klk-21	Klk-21	Klk-21	Klk1b21	Klk1b21	Klk1b21	Klk1b21	Klk1b21	Klk1b21	Klk1b21	Klk1b21-201	Klk21	Klk21	Klk21
Ube2l6	10090.ENSMUSP00000099702	https://smart.embl.de/smart/DDvec.cgi?smart=153:UBCc(5|149)+	Ubiquitin/ISG15-conjugating enzyme E2 L6; Catalyzes the covalent attachment of ubiquitin or ISG15 to other proteins. Functions in the E6/E6-AP-induced ubiquitination of p53/TP53. Promotes ubiquitination and subsequent proteasomal degradation of FLT3	2.3.2.23	2510009G09	2810489I21	2810489I21Rik	2810489I21Rik	56791	56791	A2ATR9	AAD55978.1	AAH08238.1	AF159230	AK010942	AK013452	AK152010	AK152113	AK168695	AK171629	BAB27282.1	BAB28861.1	BAE30873.1	BAE30957.1	BAE40539.1	BAE42574.1	BC008238	CCDS16194.2	E2 ubiquitin-conjugating enzyme L6	E2 ubiquitin-conjugating enzyme L6	EC 2.3.2.23	EDL27303.1	ENSMUSG00000027078	ENSMUSG00000027078	ENSMUSG00000027078	ENSMUSP00000028473	ENSMUSP00000099702	ENSMUSP00000099702	ENSMUSP00000099702	ENSMUSP00000107264	ENSMUSP00000119507	ENSMUST00000028473	ENSMUST00000102642	ENSMUST00000102642	ENSMUST00000102642	ENSMUST00000111637	ENSMUST00000150325	ENSMUST00000154709	ENSMUST00000159150
Igf2	10090.ENSMUSP00000101556	https://smart.embl.de/smart/DDvec.cgi?smart=180:SIGNAL(1|24)+IlGF(30|84)+Pfam_IGF2_C(112|166)+	Insulin-like growth factor II; The insulin-like growth factors possess growth-promoting activity (Probable). Major fetal growth hormone in mammals. Plays a key role in regulating fetoplacental development (Probable). IGF-II is influenced by placental lactogen (Probable). Also involved in tissue differentiation (Probable). Positively regulates myogenic transcription factor MYOD1 function by facili…	16002	16002	AAA37683.1	AAA37923.1	AAA37926.1	AAC53516.1	AAH53489.1	ABS83532.1	AL033362	AL033362	B0LAD8	BC053489	CAA50737.1	CAA50738.1	CCDS22033.2	CCDS52458.1	D3Z4N4	E9QLW5	E9QLW5	E9QLW5	EF437373	ENSMUSG00000048583	ENSMUSG00000048583	ENSMUSG00000048583	ENSMUSP00000000033	ENSMUSP00000000033	ENSMUSP00000052434	ENSMUSP00000081443	ENSMUSP00000095549	ENSMUSP00000095549	ENSMUSP00000101555	ENSMUSP00000101555	ENSMUSP00000101556	ENSMUSP00000101556	ENSMUSP00000101556	ENSMUSP00000114076	ENSMUSP00000114076	ENSMUSP00000122653	ENSMUSP00000122653	ENSMUSP00000131099	ENSMUSP00000136786	ENSMUST00000000033	ENSMUST00000000033	ENSMUST00000053222	ENSMUST00000084406	ENSMUST00000097936
Tcte1	10090.ENSMUSP00000109175	https://smart.embl.de/smart/DDvec.cgi?smart=498:LRR(304|331)+LRR(332|358)+LRR(359|386)+LRR(387|414)+LRR(415|442)+	T-complex-associated testis expressed 1	21645	21645	A6H639	A6H639	A6H639	AAA40406.1	AAI45742.1	BC145741	CCDS37629.1	D17Sil1	D17Sil1	D17Sil1	D17sil1	D17sil1	D17sil1	ENSMUSG00000023949	ENSMUSG00000023949	ENSMUSG00000023949	ENSMUSP00000024745	ENSMUSP00000109175	ENSMUSP00000109175	ENSMUST00000024745	ENSMUST00000113547	ENSMUST00000113547	M28821	MGI:98640	MGI:98640	Mm.491193	NM_013688	NM_013688.2	NP_038716	NP_038716	NP_038716.2	NP_038716.2	NP_038716.2	Q62294	Q62294	Q62294	T-complex-associated testis expressed 1	T-complex-associated testis-expressed protein 1	T-complex-associated testis-expressed protein 1	TCTE1	TCTE1_MOUSE	TCTE1_MOUSE	Tcte-1	Tcte-1
BIOLOGICAL PROCESS (GO)
#term ID	term description	observed gene count	background gene count	false discovery rate	matching proteins in your network (IDs)	matching proteins in your network (labels)
GO:0006508	proteolysis	7	1024	0.0051	ENSMUSP00000005933,ENSMUSP00000064515,ENSMUSP00000073392,ENSMUSP00000076733,ENSMUSP00000078786,ENSMUSP00000082582,ENSMUSP00000099702	Klk1b16,Klk1b21,Klk1b22,Klk1b24,Klk1b27,Ube2l6,Usp39
GO:0010940	positive regulation of necrotic cell death	2	8	0.0105	ENSMUSP00000034211,ENSMUSP00000080994	Mt3,mt-Co2
GO:0010310	regulation of hydrogen peroxide metabolic process	2	15	0.0210	ENSMUSP00000034211,ENSMUSP00000080994	Mt3,mt-Co2
GO:1902600	proton transmembrane transport	3	113	0.0210	ENSMUSP00000027695,ENSMUSP00000080994,ENSMUSP00000080997	Slc45a3,mt-Co2,mt-Co3
GO:0062013	positive regulation of small molecule metabolic process	3	148	0.0333	ENSMUSP00000027695,ENSMUSP00000080994,ENSMUSP00000101556	Igf2,Slc45a3,mt-Co2
MOLECULAR FUNCTION (GO)
#term ID	term description	observed gene count	background gene count	false discovery rate	matching proteins in your network (IDs)	matching proteins in your network (labels)
GO:0016811	hydrolase activity, acting on carbon-nitrogen (but not peptide) bonds, in linear amides	5	74	3.90e-07	ENSMUSP00000005933,ENSMUSP00000073392,ENSMUSP00000076733,ENSMUSP00000078786,ENSMUSP00000082582	Klk1b16,Klk1b21,Klk1b22,Klk1b24,Klk1b27
GO:0004252	serine-type endopeptidase activity	5	168	6.73e-06	ENSMUSP00000005933,ENSMUSP00000073392,ENSMUSP00000076733,ENSMUSP00000078786,ENSMUSP00000082582	Klk1b16,Klk1b21,Klk1b22,Klk1b24,Klk1b27
GO:0070011	peptidase activity, acting on L-amino acid peptides	6	561	5.73e-05	ENSMUSP00000005933,ENSMUSP00000064515,ENSMUSP00000073392,ENSMUSP00000076733,ENSMUSP00000078786,ENSMUSP00000082582	Klk1b16,Klk1b21,Klk1b22,Klk1b24,Klk1b27,Usp39
GO:0015078	proton transmembrane transporter activity	3	99	0.00087	ENSMUSP00000027695,ENSMUSP00000080994,ENSMUSP00000080997	Slc45a3,mt-Co2,mt-Co3
GO:0004129	cytochrome-c oxidase activity	2	22	0.0019	ENSMUSP00000080994,ENSMUSP00000080997	mt-Co2,mt-Co3
GO:0015144	carbohydrate transmembrane transporter activity	2	33	0.0029	ENSMUSP00000023752,ENSMUSP00000027695	Aqp2,Slc45a3
GO:0140096	catalytic activity, acting on a protein	7	2028	0.0040	ENSMUSP00000005933,ENSMUSP00000064515,ENSMUSP00000073392,ENSMUSP00000076733,ENSMUSP00000078786,ENSMUSP00000082582,ENSMUSP00000099702	Klk1b16,Klk1b21,Klk1b22,Klk1b24,Klk1b27,Ube2l6,Usp39
GO:0004869	cysteine-type endopeptidase inhibitor activity	2	59	0.0078	ENSMUSP00000023587,ENSMUSP00000034211	Fetub,Mt3
GO:0005507	copper ion binding	2	59	0.0078	ENSMUSP00000034211,ENSMUSP00000080994	Mt3,mt-Co2
GO:0030295	protein kinase activator activity	2	65	0.0084	ENSMUSP00000034211,ENSMUSP00000101556	Igf2,Mt3
GO:0015318	inorganic molecular entity transmembrane transporter activity	4	728	0.0118	ENSMUSP00000023752,ENSMUSP00000027695,ENSMUSP00000080994,ENSMUSP00000080997	Aqp2,Slc45a3,mt-Co2,mt-Co3
GO:0003824	catalytic activity	9	5239	0.0362	ENSMUSP00000005933,ENSMUSP00000064515,ENSMUSP00000073392,ENSMUSP00000076733,ENSMUSP00000078786,ENSMUSP00000080994,ENSMUSP00000080997,ENSMUSP00000082582,ENSMUSP00000099702	Klk1b16,Klk1b21,Klk1b22,Klk1b24,Klk1b27,Ube2l6,Usp39,mt-Co2,mt-Co3
CELLULAR COMPONENT (GO)
#term ID	term description	observed gene count	background gene count	false discovery rate	matching proteins in your network (IDs)	matching proteins in your network (labels)
GO:0005615	extracellular space	9	1131	5.94e-06	ENSMUSP00000005933,ENSMUSP00000023587,ENSMUSP00000023752,ENSMUSP00000034211,ENSMUSP00000073392,ENSMUSP00000076733,ENSMUSP00000078786,ENSMUSP00000082582,ENSMUSP00000101556	Aqp2,Fetub,Igf2,Klk1b16,Klk1b21,Klk1b22,Klk1b24,Klk1b27,Mt3
GO:0032991	protein-containing complex	11	4701	0.0041	ENSMUSP00000005933,ENSMUSP00000023752,ENSMUSP00000034211,ENSMUSP00000062412,ENSMUSP00000064515,ENSMUSP00000073392,ENSMUSP00000076733,ENSMUSP00000078786,ENSMUSP00000080994,ENSMUSP00000080997,ENSMUSP00000082582	Aqp2,Hoxd10,Klk1b16,Klk1b21,Klk1b22,Klk1b24,Klk1b27,Mt3,Usp39,mt-Co2,mt-Co3
GO:0045277	respiratory chain complex IV	2	19	0.0041	ENSMUSP00000080994,ENSMUSP00000080997	mt-Co2,mt-Co3
KEGG
#term ID	term description	observed gene count	background gene count	false discovery rate	matching proteins in your network (IDs)	matching proteins in your network (labels)
mmu04614	Renin-angiotensin system	3	35	6.62e-05	ENSMUSP00000073392,ENSMUSP00000076733,ENSMUSP00000082582	Klk1b21,Klk1b22,Klk1b24
mmu04961	Endocrine and other factor-regulated calcium reabsorption	3	54	0.00011	ENSMUSP00000073392,ENSMUSP00000076733,ENSMUSP00000082582	Klk1b21,Klk1b22,Klk1b24
mmu05012	Parkinson's disease	3	138	0.0011	ENSMUSP00000080994,ENSMUSP00000080997,ENSMUSP00000099702	Ube2l6,mt-Co2,mt-Co3
mmu04260	Cardiac muscle contraction	2	75	0.0083	ENSMUSP00000080994,ENSMUSP00000080997	mt-Co2,mt-Co3
mmu00190	Oxidative phosphorylation	2	129	0.0188	ENSMUSP00000080994,ENSMUSP00000080997	mt-Co2,mt-Co3
mmu04932	Non-alcoholic fatty liver disease (NAFLD)	2	146	0.0188	ENSMUSP00000080994,ENSMUSP00000080997	mt-Co2,mt-Co3
mmu05206	MicroRNAs in cancer	2	138	0.0188	ENSMUSP00000027695,ENSMUSP00000062412	Hoxd10,Slc45a3
mmu05010	Alzheimer's disease	2	167	0.0193	ENSMUSP00000080994,ENSMUSP00000080997	mt-Co2,mt-Co3
mmu05016	Huntington's disease	2	187	0.0213	ENSMUSP00000080994,ENSMUSP00000080997	mt-Co2,mt-Co3
mmu05205	Proteoglycans in cancer	2	199	0.0216	ENSMUSP00000062412,ENSMUSP00000101556	Hoxd10,Igf2
mmu04714	Thermogenesis	2	223	0.0243	ENSMUSP00000080994,ENSMUSP00000080997	mt-Co2,mt-Co3
REACTOME
na
UniProt
#term ID	term description	observed gene count	background gene count	false discovery rate	matching proteins in your network (IDs)	matching proteins in your network (labels)
KW-0720	Serine protease	5	172	1.11e-05	ENSMUSP00000005933,ENSMUSP00000073392,ENSMUSP00000076733,ENSMUSP00000078786,ENSMUSP00000082582	Klk1b16,Klk1b21,Klk1b22,Klk1b24,Klk1b27
KW-0865	Zymogen	5	208	1.40e-05	ENSMUSP00000005933,ENSMUSP00000073392,ENSMUSP00000076733,ENSMUSP00000078786,ENSMUSP00000082582	Klk1b16,Klk1b21,Klk1b22,Klk1b24,Klk1b27
KW-0186	Copper	2	63	0.0175	ENSMUSP00000034211,ENSMUSP00000080994	Mt3,mt-Co2
PFAM Protein Domains
#term ID	term description	observed gene count	background gene count	false discovery rate	matching proteins in your network (IDs)	matching proteins in your network (labels)
PF00089	Trypsin	5	161	1.70e-06	ENSMUSP00000005933,ENSMUSP00000073392,ENSMUSP00000076733,ENSMUSP00000078786,ENSMUSP00000082582	Klk1b16,Klk1b21,Klk1b22,Klk1b24,Klk1b27
PF13365	Trypsin-like peptidase domain	3	50	5.65e-05	ENSMUSP00000073392,ENSMUSP00000078786,ENSMUSP00000082582	Klk1b21,Klk1b24,Klk1b27
INTERPRO Protein Domains and Features
#term ID	term description	observed gene count	background gene count	false discovery rate	matching proteins in your network (IDs)	matching proteins in your network (labels)
IPR001254	Serine proteases, trypsin domain	5	155	1.90e-06	ENSMUSP00000005933,ENSMUSP00000073392,ENSMUSP00000076733,ENSMUSP00000078786,ENSMUSP00000082582	Klk1b16,Klk1b21,Klk1b22,Klk1b24,Klk1b27
IPR001314	Peptidase S1A, chymotrypsin family	5	148	1.90e-06	ENSMUSP00000005933,ENSMUSP00000073392,ENSMUSP00000076733,ENSMUSP00000078786,ENSMUSP00000082582	Klk1b16,Klk1b21,Klk1b22,Klk1b24,Klk1b27
IPR009003	Peptidase S1, PA clan	5	162	1.90e-06	ENSMUSP00000005933,ENSMUSP00000073392,ENSMUSP00000076733,ENSMUSP00000078786,ENSMUSP00000082582	Klk1b16,Klk1b21,Klk1b22,Klk1b24,Klk1b27
IPR018114	Serine proteases, trypsin family, histidine active site	5	135	1.90e-06	ENSMUSP00000005933,ENSMUSP00000073392,ENSMUSP00000076733,ENSMUSP00000078786,ENSMUSP00000082582	Klk1b16,Klk1b21,Klk1b22,Klk1b24,Klk1b27
IPR033116	Serine proteases, trypsin family, serine active site	5	132	1.90e-06	ENSMUSP00000005933,ENSMUSP00000073392,ENSMUSP00000076733,ENSMUSP00000078786,ENSMUSP00000082582	Klk1b16,Klk1b21,Klk1b22,Klk1b24,Klk1b27
SMART Protein Domains
#term ID	term description	observed gene count	background gene count	false discovery rate	matching proteins in your network (IDs)	matching proteins in your network (labels)
SM00020	Trypsin-like serine protease	5	156	7.84e-07	ENSMUSP00000005933,ENSMUSP00000073392,ENSMUSP00000076733,ENSMUSP00000078786,ENSMUSP00000082582	Klk1b16,Klk1b21,Klk1b22,Klk1b24,Klk1b27
#term ID	term description	observed gene count	background gene count	false discovery rate	matching proteins in your network (IDs)	matching proteins in your network (labels)
PMID:26492889	(2015) Gene expression signature in mouse thyroid tissue after (131)I and (211)At exposure.	5	42	2.20e-06	ENSMUSP00000005933,ENSMUSP00000073392,ENSMUSP00000076733,ENSMUSP00000078786,ENSMUSP00000082582	Klk1b16,Klk1b21,Klk1b22,Klk1b24,Klk1b27
PMID:27577013	(2016) On the saliva proteome of the Eastern European house mouse (Mus musculus musculus) focusing on sexual signalling and immunity.	5	60	5.88e-06	ENSMUSP00000005933,ENSMUSP00000073392,ENSMUSP00000076733,ENSMUSP00000078786,ENSMUSP00000082582	Klk1b16,Klk1b21,Klk1b22,Klk1b24,Klk1b27
PMID:22697397	(2012) Transcriptional response of BALBc mouse thyroids following in vivo astatine-211 exposure reveals distinct gene expression profiles.	4	43	0.00014	ENSMUSP00000005933,ENSMUSP00000076733,ENSMUSP00000078786,ENSMUSP00000082582	Klk1b16,Klk1b21,Klk1b22,Klk1b27
PMID:16286722	(2005) Single-chain tissue-type plasminogen activator is a substrate of mouse glandular kallikrein 24.	3	8	0.00016	ENSMUSP00000073392,ENSMUSP00000078786,ENSMUSP00000082582	Klk1b21,Klk1b24,Klk1b27
PMID:28645248	(2017) Characterizing the reproductive transcriptomic correlates of acute dehydration in males in the desert-adapted rodent, Peromyscus eremicus.	3	45	0.0115	ENSMUSP00000023752,ENSMUSP00000027695,ENSMUSP00000101556	Aqp2,Igf2,Slc45a3
PMID:29355262	(2018) The antibacterial activity of polyoxometalates: structures, antibiotic effects and future perspectives.	2	3	0.0115	ENSMUSP00000080994,ENSMUSP00000080997	mt-Co2,mt-Co3
PMID:11448993	(2001) The Toxoplasma gondii protein ROP2 mediates host organelle association with the parasitophorous vacuole membrane.	2	9	0.0123	ENSMUSP00000080994,ENSMUSP00000080997	mt-Co2,mt-Co3
PMID:12160735	(2002) A quantitative and validated SAGE transcriptome reference for adult mouse heart.	2	4	0.0123	ENSMUSP00000080994,ENSMUSP00000080997	mt-Co2,mt-Co3
PMID:14985250	(2004) Gene expression profiling of neonatal mouse uterine development.	2	8	0.0123	ENSMUSP00000062412,ENSMUSP00000101556	Hoxd10,Igf2
PMID:15219233	(2004) Low number of mitochondrial pseudogenes in the chicken (Gallus gallus) nuclear genome: implications for molecular inference of population history and phylogenetics.	2	10	0.0123	ENSMUSP00000080994,ENSMUSP00000080997	mt-Co2,mt-Co3
PMID:16144518	(2005) A mitochondrial genome sequence of the Tibetan antelope (Pantholops hodgsonii).	2	10	0.0123	ENSMUSP00000080994,ENSMUSP00000080997	mt-Co2,mt-Co3
PMID:17062618	(2006) Alterations to the expression level of mitochondrial transcription factor A, TFAM, modify the mode of mitochondrial DNA replication in cultured human cells.	2	10	0.0123	ENSMUSP00000080994,ENSMUSP00000080997	mt-Co2,mt-Co3
PMID:17931413	(2007) EST analysis on pig mitochondria reveal novel expression differences between developmental and adult tissues.	2	5	0.0123	ENSMUSP00000080994,ENSMUSP00000080997	mt-Co2,mt-Co3
PMID:18226200	(2008) Systematic sequencing of mRNA from the Antarctic krill (Euphausia superba) and first tissue specific transcriptional signature.	2	15	0.0123	ENSMUSP00000080994,ENSMUSP00000080997	mt-Co2,mt-Co3
PMID:18284663	(2008) Correlates of substitution rate variation in mammalian protein-coding sequences.	2	13	0.0123	ENSMUSP00000080994,ENSMUSP00000080997	mt-Co2,mt-Co3
PMID:18318906	(2008) The adaptive evolution of the mammalian mitochondrial genome.	2	11	0.0123	ENSMUSP00000080994,ENSMUSP00000080997	mt-Co2,mt-Co3
PMID:19087269	(2008) Normal mitochondrial respiratory function is essential for spatial remote memory in mice.	2	7	0.0123	ENSMUSP00000080994,ENSMUSP00000080997	mt-Co2,mt-Co3
PMID:19100294	(2009) Towards an understanding of the mechanism of action of praziquantel.	2	10	0.0123	ENSMUSP00000080994,ENSMUSP00000080997	mt-Co2,mt-Co3
PMID:19270741	(2009) Silencing of PINK1 expression affects mitochondrial DNA and oxidative phosphorylation in dopaminergic cells.	2	9	0.0123	ENSMUSP00000080994,ENSMUSP00000080997	mt-Co2,mt-Co3
PMID:19398658	(2009) Mitochondrial transfer RNAMet 4435A&gt;G mutation is associated with maternally inherited hypertension in a Chinese pedigree.	2	11	0.0123	ENSMUSP00000080994,ENSMUSP00000080997	mt-Co2,mt-Co3
PMID:19533212	(2009) Comparative genomics of Drosophila mtDNA: Novel features of conservation and change across functional domains and lineages.	2	7	0.0123	ENSMUSP00000080994,ENSMUSP00000080997	mt-Co2,mt-Co3
PMID:19546379	(2009) Failures in mitochondrial tRNAMet and tRNAGln metabolism caused by the novel 4401A&gt;G mutation are involved in essential hypertension in a Han Chinese Family.	2	14	0.0123	ENSMUSP00000080994,ENSMUSP00000080997	mt-Co2,mt-Co3
PMID:19787068	(2009) Lipid alterations in experimental murine colitis: role of ceramide and imipramine for matrix metalloproteinase-1 expression.	2	14	0.0123	ENSMUSP00000080994,ENSMUSP00000080997	mt-Co2,mt-Co3
PMID:20111718	(2010) The zinc-fingers of KREPA3 are essential for the complete editing of mitochondrial mRNAs in Trypanosoma brucei.	2	10	0.0123	ENSMUSP00000080994,ENSMUSP00000080997	mt-Co2,mt-Co3
PMID:20221895	(2010) Diet, microRNAs and prostate cancer.	3	54	0.0123	ENSMUSP00000027695,ENSMUSP00000062412,ENSMUSP00000101556	Hoxd10,Igf2,Slc45a3
PMID:20392699	(2010) Structure of the Trypanosoma brucei p22 protein, a cytochrome oxidase subunit II-specific RNA-editing accessory factor.	2	13	0.0123	ENSMUSP00000080994,ENSMUSP00000080997	mt-Co2,mt-Co3
PMID:20413852	(2010) Polymorphic variation in cytochrome oxidase subunit genes.	2	14	0.0123	ENSMUSP00000080994,ENSMUSP00000080997	mt-Co2,mt-Co3
PMID:20666385	(2010) Linkage isomerization in heme-NOx compounds: understanding NO, nitrite, and hyponitrite interactions with iron porphyrins.	2	9	0.0123	ENSMUSP00000080994,ENSMUSP00000080997	mt-Co2,mt-Co3
PMID:20798880	(2009) Mitochondria, cognitive impairment, and Alzheimer's disease.	2	15	0.0123	ENSMUSP00000080994,ENSMUSP00000080997	mt-Co2,mt-Co3
PMID:20823090	(2011) Allotopic expression of mitochondrial-encoded genes in mammals: achieved goal, undemonstrated mechanism or impossible task?	2	11	0.0123	ENSMUSP00000080994,ENSMUSP00000080997	mt-Co2,mt-Co3
PMID:21234270	(2011) Helicobacter pylori induces mitochondrial DNA mutation and reactive oxygen species level in AGS cells.	2	12	0.0123	ENSMUSP00000080994,ENSMUSP00000080997	mt-Co2,mt-Co3
PMID:21385625	(2011) MtDNA haplogroups M7 and B in southwestern Han Chinese at risk for acute mountain sickness.	2	5	0.0123	ENSMUSP00000080994,ENSMUSP00000080997	mt-Co2,mt-Co3
PMID:21880015	(2012) LRPPRC mutation suppresses cytochrome oxidase activity by altering mitochondrial RNA transcript stability in a mouse model.	2	4	0.0123	ENSMUSP00000080994,ENSMUSP00000080997	mt-Co2,mt-Co3
PMID:21895964	(2012) Elevation of IGF-2 receptor and the possible underlying implications in end-stage heart failure patients before and after heart transplantation.	2	11	0.0123	ENSMUSP00000034211,ENSMUSP00000101556	Igf2,Mt3
PMID:21961992	(2011) Deciphering c-MYC-regulated genes in two distinct tissues.	3	103	0.0123	ENSMUSP00000073392,ENSMUSP00000078786,ENSMUSP00000082582	Klk1b21,Klk1b24,Klk1b27
PMID:22013967	(2011) The reference human nuclear mitochondrial sequences compilation validated and implemented on the UCSC genome browser.	2	10	0.0123	ENSMUSP00000080994,ENSMUSP00000080997	mt-Co2,mt-Co3
PMID:22056177	(2011) Effects of tethered ligands and of metal oxidation state on the interactions of cobalt complexes with the 26S proteasome.	2	5	0.0123	ENSMUSP00000080994,ENSMUSP00000080997	mt-Co2,mt-Co3
PMID:22393450	(2012) Differential differences in methylation status of putative imprinted genes among cloned swine genomes.	2	10	0.0123	ENSMUSP00000034211,ENSMUSP00000101556	Igf2,Mt3
PMID:22518031	(2012) Nuclear miRNA regulates the mitochondrial genome in the heart.	2	11	0.0123	ENSMUSP00000080994,ENSMUSP00000080997	mt-Co2,mt-Co3
PMID:22729859	(2012) Evolution of the couple cytochrome c and cytochrome c oxidase in primates.	2	14	0.0123	ENSMUSP00000080994,ENSMUSP00000080997	mt-Co2,mt-Co3
PMID:23185408	(2012) The mitochondrial DNA Northeast Asia CZD haplogroup is associated with good disease-free survival among male oral squamous cell carcinoma patients.	2	11	0.0123	ENSMUSP00000080994,ENSMUSP00000080997	mt-Co2,mt-Co3
PMID:23209793	(2012) Major facilitator superfamily domain-containing protein 2a (MFSD2A) has roles in body growth, motor function, and lipid metabolism.	2	14	0.0123	ENSMUSP00000080994,ENSMUSP00000101556	Igf2,mt-Co2
PMID:23547827	(2013) Inosine triphosphate pyrophosphohydrolase (ITPA) polymorphic sequence variants in adult hematological malignancy patients and possible association with mitochondrial DNA defects.	2	7	0.0123	ENSMUSP00000080994,ENSMUSP00000080997	mt-Co2,mt-Co3
PMID:23741317	(2013) Cadmium-induced apoptosis in primary rat cerebral cortical neurons culture is mediated by a calcium signaling pathway.	2	10	0.0123	ENSMUSP00000080994,ENSMUSP00000080997	mt-Co2,mt-Co3
PMID:23776628	(2013) RiboTag analysis of actively translated mRNAs in Sertoli and Leydig cells in vivo.	3	70	0.0123	ENSMUSP00000023587,ENSMUSP00000023752,ENSMUSP00000076733	Aqp2,Fetub,Klk1b22
PMID:24695069	(2014) Evidence of positive selection in mitochondrial complexes I and V of the African elephant.	2	10	0.0123	ENSMUSP00000080994,ENSMUSP00000080997	mt-Co2,mt-Co3
PMID:25056089	(2014) Molecular characterization of a Chinese family carrying a novel C4329A mutation in mitochondrial tRNAIle and tRNAGln genes.	2	9	0.0123	ENSMUSP00000080994,ENSMUSP00000080997	mt-Co2,mt-Co3
PMID:25118196	(2014) Rapid identification of a novel complex I MT-ND3 m.10134C&gt;A mutation in a Leigh syndrome patient.	2	14	0.0123	ENSMUSP00000080994,ENSMUSP00000080997	mt-Co2,mt-Co3
PMID:2538320	(1989) Production of insulin-like growth factors, platelet-derived growth factor, and transforming growth factors and their role in the density-dependent growth regulation of a differentiated embryonal carcinoma cell line.	2	5	0.0123	ENSMUSP00000034211,ENSMUSP00000101556	Igf2,Mt3
PMID:25489242	(2014) A novel diblock of copolymer of (monomethoxy poly [ethylene glycol]-oleate) with a small hydrophobic fraction to make stable micellespolymersomes for curcumin delivery to cancer cells.	2	4	0.0123	ENSMUSP00000023752,ENSMUSP00000101556	Aqp2,Igf2
PMID:25539907	(2014) Systematic analysis of the clinical and biochemical characteristics of maternally inherited hypertension in Chinese Han families associated with mitochondrial.	2	13	0.0123	ENSMUSP00000080994,ENSMUSP00000080997	mt-Co2,mt-Co3
PMID:25607944	(2015) Phytomonas: trypanosomatids adapted to plant environments.	2	4	0.0123	ENSMUSP00000080994,ENSMUSP00000080997	mt-Co2,mt-Co3
PMID:26406369	(2015) Mitochondrial DNA variation in human radiation and disease.	2	11	0.0123	ENSMUSP00000080994,ENSMUSP00000080997	mt-Co2,mt-Co3
PMID:26545237	(2015) Mitochondrial Transcription Factor A (TFAM) Binds to RNA Containing 4-Way Junctions and Mitochondrial tRNA.	2	15	0.0123	ENSMUSP00000080994,ENSMUSP00000080997	mt-Co2,mt-Co3
PMID:26639157	(2016) Somatic mtDNA variation is an important component of Parkinson's disease.	2	7	0.0123	ENSMUSP00000080994,ENSMUSP00000080997	mt-Co2,mt-Co3
PMID:26722360	(2016) The Expression of Ubiquitous Mitochondrial Creatine Kinase Is Downregulated as Prostate Cancer Progression.	2	12	0.0123	ENSMUSP00000080994,ENSMUSP00000080997	mt-Co2,mt-Co3
PMID:26925120	(2016) Expression and clinical significance of cytochrome c oxidase subunit IV in colorectal cancer patients.	2	5	0.0123	ENSMUSP00000080994,ENSMUSP00000080997	mt-Co2,mt-Co3
PMID:27067525	(2016) Drosophila mitochondrial topoisomerase III alpha affects the aging process via maintenance of mitochondrial function and genome integrity.	2	7	0.0123	ENSMUSP00000080994,ENSMUSP00000080997	mt-Co2,mt-Co3
PMID:27203679	(2016) The potential role of epigenetic modulations in BPPV maneuver exercises.	2	15	0.0123	ENSMUSP00000080994,ENSMUSP00000101556	Igf2,mt-Co2
PMID:27604148	(2016) Structure and variation of the mitochondrial genome of fishes.	2	15	0.0123	ENSMUSP00000080994,ENSMUSP00000080997	mt-Co2,mt-Co3
PMID:27895531	(2016) Follicular fluid biomarkers for human in vitro fertilization outcome: Proof of principle.	2	12	0.0123	ENSMUSP00000080997,ENSMUSP00000101556	Igf2,mt-Co3
PMID:28099114	(2017) Mitochondrial respiratory gene expression is suppressed in many cancers.	2	12	0.0123	ENSMUSP00000080994,ENSMUSP00000080997	mt-Co2,mt-Co3
PMID:28222784	(2017) Experimental infections of different carp strains with the carp edema virus (CEV) give insights into the infection biology of the virus and indicate possible solutions to problems caused by koi sleepy disease (KSD) in carp aquaculture.	2	8	0.0123	ENSMUSP00000080994,ENSMUSP00000080997	mt-Co2,mt-Co3
PMID:28242633	(2017) Divergent Effects of miR-181 Family Members on Myocardial Function Through Protective Cytosolic and Detrimental Mitochondrial microRNA Targets.	2	16	0.0123	ENSMUSP00000080994,ENSMUSP00000080997	mt-Co2,mt-Co3
PMID:28356157	(2017) Migration of mitochondrial DNA in the nuclear genome of colorectal adenocarcinoma.	2	4	0.0123	ENSMUSP00000080994,ENSMUSP00000080997	mt-Co2,mt-Co3
PMID:28510580	(2017) Disease-associated mitochondrial mutations and the evolution of primate mitogenomes.	2	10	0.0123	ENSMUSP00000080994,ENSMUSP00000080997	mt-Co2,mt-Co3
PMID:28922386	(2017) New carboxamide derivatives bearing benzenesulphonamide as a selective COX-II inhibitor: Design, synthesis and structure-activity relationship.	2	8	0.0123	ENSMUSP00000080994,ENSMUSP00000080997	mt-Co2,mt-Co3
PMID:29149282	(2017) Structure-Related Differences between Cytochrome Oxidase I Proteins in a Stable Heteroplasmic Mitochondrial System.	2	5	0.0123	ENSMUSP00000080994,ENSMUSP00000080997	mt-Co2,mt-Co3
PMID:29180746	(2017) NumtS colonization in mammalian genomes.	2	8	0.0123	ENSMUSP00000080994,ENSMUSP00000080997	mt-Co2,mt-Co3
PMID:29182774	(2018) Heterozygous SSBP1 start loss mutation co-segregates with hearing loss and the m.1555A&gt;G mtDNA variant in a large multigenerational family.	2	16	0.0123	ENSMUSP00000080994,ENSMUSP00000080997	mt-Co2,mt-Co3
PMID:29318095	(2018) Green and Red Fluorescent Dyes for Translational Applications in Imaging and Sensing Analytes: A Dual-Color Flag.	2	16	0.0123	ENSMUSP00000080994,ENSMUSP00000080997	mt-Co2,mt-Co3
PMID:29426945	(2018) Characterization of the complete mitogenome of Indian Mouse Deer, Moschiola indica (Artiodactyla: Tragulidae) and its evolutionary significance.	2	7	0.0123	ENSMUSP00000080994,ENSMUSP00000080997	mt-Co2,mt-Co3
PMID:29483551	(2018) Somatic Mitochondrial DNA Mutations in Diffuse Large B-Cell Lymphoma.	2	10	0.0123	ENSMUSP00000080994,ENSMUSP00000080997	mt-Co2,mt-Co3
PMID:14623864	(2003) Loss of m-AAA protease in mitochondria causes complex I deficiency and increased sensitivity to oxidative stress in hereditary spastic paraplegia.	2	18	0.0132	ENSMUSP00000080994,ENSMUSP00000080997	mt-Co2,mt-Co3
PMID:22784680	(2012) D-MTERF5 is a novel factor modulating transcription in Drosophila mitochondria.	2	17	0.0132	ENSMUSP00000080994,ENSMUSP00000080997	mt-Co2,mt-Co3
PMID:23166696	(2012) Macroevolutionary dynamics and historical biogeography of primate diversification inferred from a species supermatrix.	2	17	0.0132	ENSMUSP00000080994,ENSMUSP00000080997	mt-Co2,mt-Co3
PMID:23555681	(2013) Succinate dehydrogenase upregulation destabilize complex I and limits the lifespan of gas-1 mutant.	2	17	0.0132	ENSMUSP00000080994,ENSMUSP00000080997	mt-Co2,mt-Co3
PMID:23603806	(2013) Mutations in mitochondrial ribosomal protein MRPL12 leads to growth retardation, neurological deterioration and mitochondrial translation deficiency.	2	17	0.0132	ENSMUSP00000080994,ENSMUSP00000080997	mt-Co2,mt-Co3
PMID:25685620	(2014) One tree to link them all: a phylogenetic dataset for the European tetrapoda.	2	17	0.0132	ENSMUSP00000080994,ENSMUSP00000080997	mt-Co2,mt-Co3
PMID:26317207	(2015) Leptomonas seymouri: Adaptations to the Dixenous Life Cycle Analyzed by Genome Sequencing, Transcriptome Profiling and Co-infection with Leishmania donovani.	2	18	0.0132	ENSMUSP00000080994,ENSMUSP00000080997	mt-Co2,mt-Co3
PMID:26665161	(2015) freeQuant: A Mass Spectrometry Label-Free Quantification Software Tool for Complex Proteome Analysis.	2	17	0.0132	ENSMUSP00000080994,ENSMUSP00000080997	mt-Co2,mt-Co3
PMID:27596602	(2016) Stable nuclear expression of ATP8 and ATP6 genes rescues a mtDNA Complex V null mutant.	2	18	0.0132	ENSMUSP00000080994,ENSMUSP00000080997	mt-Co2,mt-Co3
PMID:28654702	(2017) Stomatin-like protein 2 deficiency results in impaired mitochondrial translation.	2	17	0.0132	ENSMUSP00000080994,ENSMUSP00000080997	mt-Co2,mt-Co3
PMID:28814717	(2017) Drosophila protease ClpXP specifically degrades DmLRPPRC1 controlling mitochondrial mRNA and translation.	2	17	0.0132	ENSMUSP00000080994,ENSMUSP00000080997	mt-Co2,mt-Co3
PMID:29057950	(2017) Energetic mitochondrial failing in vitiligo and possible rescue by cardiolipin.	2	18	0.0132	ENSMUSP00000080994,ENSMUSP00000080997	mt-Co2,mt-Co3
PMID:18824496	(2009) Mitochondrial abnormalities in spinal and bulbar muscular atrophy.	2	19	0.0139	ENSMUSP00000080994,ENSMUSP00000080997	mt-Co2,mt-Co3
PMID:20584279	(2010) Disruption of insulin signalling preserves bioenergetic competence of mitochondria in ageing Caenorhabditis elegans.	2	19	0.0139	ENSMUSP00000080994,ENSMUSP00000080997	mt-Co2,mt-Co3
PMID:23691106	(2013) Maternal low-protein diet affects epigenetic regulation of hepatic mitochondrial DNA transcription in a sex-specific manner in newborn piglets associated with GR binding to its promoter.	2	19	0.0139	ENSMUSP00000080994,ENSMUSP00000080997	mt-Co2,mt-Co3
PMID:25110550	(2014) Oxidative stresses and mitochondrial dysfunction in age-related hearing loss.	2	19	0.0139	ENSMUSP00000080994,ENSMUSP00000080997	mt-Co2,mt-Co3
PMID:26846578	(2016) Mitochondrial cytochrome c oxidase deficiency.	2	19	0.0139	ENSMUSP00000080994,ENSMUSP00000080997	mt-Co2,mt-Co3
PMID:26963625	(2016) Cdkn1c Boosts the Development of Brown Adipose Tissue in a Murine Model of Silver Russell Syndrome.	2	19	0.0139	ENSMUSP00000080994,ENSMUSP00000101556	Igf2,mt-Co2
PMID:29391557	(2018) SMARCA2-regulated host cell factors are required for MxA restriction of influenza A viruses.	2	19	0.0139	ENSMUSP00000099702,ENSMUSP00000101556	Igf2,Ube2l6
PMID:16948836	(2006) The human urinary proteome contains more than 1500 proteins, including a large proportion of membrane proteins.	2	20	0.0142	ENSMUSP00000023752,ENSMUSP00000101556	Aqp2,Igf2
PMID:19723538	(2010) A current view of brain renin-angiotensin system: Is the (pro)renin receptor the missing link?	2	20	0.0142	ENSMUSP00000023752,ENSMUSP00000101556	Aqp2,Igf2
PMID:23300484	(2013) MTERF3 regulates mitochondrial ribosome biogenesis in invertebrates and mammals.	2	20	0.0142	ENSMUSP00000080994,ENSMUSP00000080997	mt-Co2,mt-Co3
PMID:26221731	(2015) A Role for the Mitochondrial Protein Mrpl44 in Maintaining OXPHOS Capacity.	2	20	0.0142	ENSMUSP00000080994,ENSMUSP00000080997	mt-Co2,mt-Co3
PMID:27114639	(2016) Atrazine exposure causes mitochondrial toxicity in liver and muscle cell lines.	2	20	0.0142	ENSMUSP00000080994,ENSMUSP00000080997	mt-Co2,mt-Co3
PMID:22153677	(2012) Placenta-imprinted gene expression association of infant neurobehavior.	2	21	0.0147	ENSMUSP00000062412,ENSMUSP00000101556	Hoxd10,Igf2
PMID:29130578	(2018) SIRT3 deregulation is linked to mitochondrial dysfunction in Alzheimer's disease.	2	21	0.0147	ENSMUSP00000080994,ENSMUSP00000080997	mt-Co2,mt-Co3
PMID:24075995	(2013) Targeted disruption of Hotair leads to homeotic transformation and gene derepression.	2	22	0.0157	ENSMUSP00000062412,ENSMUSP00000101556	Hoxd10,Igf2
[truncated: 150 more columns]

## Sheet: all_genes_plus
#clustering method	cluster number	cluster color	gene count	protein name	protein identifier	protein description
kmeans	1	Red	10	Rps25	10090.ENSMUSP00000079180	Ribosomal protein S25; Belongs to the eukaryotic ribosomal protein eS25 family
kmeans	1	Red	10	Mt3	10090.ENSMUSP00000034211	Metallothionein-3; Binds heavy metals. Contains three zinc and three copper atoms per polypeptide chain and only a negligible amount of cadmium. Inhibits survival and neurite formation of cortical neurons in vitro (By similarity)
kmeans	1	Red	10	Rpl19	10090.ENSMUSP00000017548	Ribosomal protein L19
kmeans	1	Red	10	Rps27rt	10090.ENSMUSP00000060523	Ribosomal protein S27, retrogene
kmeans	1	Red	10	Hoxd10	10090.ENSMUSP00000062412	Homeobox protein Hox-D10; Sequence-specific transcription factor which is part of a developmental regulatory system that provides cells with specific positional identities on the anterior-posterior axis; Belongs to the Abd-B homeobox family
kmeans	1	Red	10	Aqp2	10090.ENSMUSP00000023752	Aquaporin-2; Forms a water-specific channel that provides the plasma membranes of renal collecting duct with high permeability to water, thereby permitting water to move in the direction of an osmotic gradient
kmeans	1	Red	10	Fetub	10090.ENSMUSP00000023587	Fetuin-B; Protease inhibitor required for egg fertilization. Required to prevent premature zona pellucida hardening before fertilization, probably by inhibiting the protease activity of ASTL, a protease that mediates the cleavage of ZP2 and triggers zona pellucida hardening; Belongs to the fetuin family
kmeans	1	Red	10	Ube2l6	10090.ENSMUSP00000099702	Ubiquitin/ISG15-conjugating enzyme E2 L6; Catalyzes the covalent attachment of ubiquitin or ISG15 to other proteins. Functions in the E6/E6-AP-induced ubiquitination of p53/TP53. Promotes ubiquitination and subsequent proteasomal degradation of FLT3
kmeans	1	Red	10	Slc45a3	10090.ENSMUSP00000027695	Solute carrier family 45, member 3; Belongs to the glycoside-pentoside-hexuronide (GPH) cation symporter transporter (TC 2.A.2) family
kmeans	1	Red	10	Tcte1	10090.ENSMUSP00000109175	T-complex-associated testis expressed 1
kmeans	2	Yellow	8	Klk1b21	10090.ENSMUSP00000082582	Kallikrein 1-related peptidase b21; Glandular kallikreins cleave Met-Lys and Arg-Ser bonds in kininogen to release Lys-bradykinin. Displays trypsin-like substrate specificity and shows activity towards casein, gelatin, fibronectin and IGFBP3; Belongs to the peptidase S1 family. Kallikrein subfamily
kmeans	2	Yellow	8	Klk1b22	10090.ENSMUSP00000076733	Kallikrein 1-related peptidase b22; Glandular kallikreins cleave Met-Lys and Arg-Ser bonds in kininogen to release Lys-bradykinin
kmeans	2	Yellow	8	Igf2	10090.ENSMUSP00000101556	Insulin-like growth factor II; The insulin-like growth factors possess growth-promoting activity (Probable). Major fetal growth hormone in mammals. Plays a key role in regulating fetoplacental development (Probable). IGF-II is influenced by placental lactogen (Probable). Also involved in tissue differentiation (Probable). Positively regulates myogenic transcription factor MYOD1 function by facili…
kmeans	2	Yellow	8	Klk1b16	10090.ENSMUSP00000005933	Kallikrein 1-related peptidase b16
kmeans	2	Yellow	8	Klk1b27	10090.ENSMUSP00000078786	Kallikrein 1-related peptidase b27; Serine protease with chymotrypsin-like cleavage specificity. Shows activity towards casein, gelatin, IGFBP3 and fibronectin but not towards laminin or collagens I and IV. Does not hydrolyze kininogin to release Lys-bradykinin; Belongs to the peptidase S1 family. Kallikrein subfamily
kmeans	2	Yellow	8	Igf1r	10090.ENSMUSP00000005671	Insulin-like growth factor 1 receptor; Receptor tyrosine kinase which mediates actions of insulin-like growth factor 1 (IGF1). Binds IGF1 with high affinity and IGF2 and insulin (INS) with a lower affinity. The activated IGF1R is involved in cell growth and survival control. IGF1R is crucial for tumor transformation and survival of malignant cell. Ligand binding activates the receptor kinase, lea…
kmeans	2	Yellow	8	Klk1b24	10090.ENSMUSP00000073392	Kallikrein 1-related peptidase b24; Glandular kallikreins cleave Met-Lys and Arg-Ser bonds in kininogen to release Lys-bradykinin
kmeans	2	Yellow	8	Igfbp2	10090.ENSMUSP00000046610	Insulin-like growth factor-binding protein 2; Inhibits IGF-mediated growth and developmental rates (By similarity). IGF-binding proteins prolong the half-life of the IGFs and have been shown to either inhibit or stimulate the growth promoting effects of the IGFs on cell culture. They alter the interaction of IGFs with their cell surface receptors
kmeans	3	Green	7	Cox5a	10090.ENSMUSP00000000090	Cytochrome c oxidase subunit 5A, mitochondrial; This is the heme A-containing chain of cytochrome c oxidase, the terminal oxidase in mitochondrial electron transport
kmeans	3	Green	7	mt-Atp6	10090.ENSMUSP00000080996	ATP synthase subunit a; Mitochondrial membrane ATP synthase (F(1)F(0) ATP synthase or Complex V) produces ATP from ADP in the presence of a proton gradient across the membrane which is generated by electron transport complexes of the respiratory chain. F-type ATPases consist of two structural domains, F(1) - containing the extramembraneous catalytic core and F(0) - containing the membrane proton …
kmeans	3	Green	7	mt-Co2	10090.ENSMUSP00000080994	Cytochrome c oxidase subunit 2; Cytochrome c oxidase is the component of the respiratory chain that catalyzes the reduction of oxygen to water. Subunits 1- 3 form the functional core of the enzyme complex. Subunit 2 transfers the electrons from cytochrome c via its binuclear copper A center to the bimetallic center of the catalytic subunit 1
kmeans	3	Green	7	mt-Cytb	10090.ENSMUSP00000081003	Cytochrome b; Component of the ubiquinol-cytochrome c reductase complex (complex III or cytochrome b-c1 complex) that is part of the mitochondrial respiratory chain. The b-c1 complex mediates electron transfer from ubiquinol to cytochrome c. Contributes to the generation of a proton gradient across the mitochondrial membrane that is then used for ATP synthesis
kmeans	3	Green	7	mt-Co3	10090.ENSMUSP00000080997	Cytochrome c oxidase subunit 3; Subunits I, II and III form the functional core of the enzyme complex
kmeans	3	Green	7	mt-Co1	10090.ENSMUSP00000080993	Cytochrome c oxidase subunit 1; Cytochrome c oxidase is the component of the respiratory chain that catalyzes the reduction of oxygen to water. Subunits 1- 3 form the functional core of the enzyme complex. CO I is the catalytic subunit of the enzyme. Electrons originating in cytochrome c are transferred via the copper A center of subunit 2 and heme A of subunit 1 to the bimetallic center formed b…
kmeans	3	Green	7	Cox7c	10090.ENSMUSP00000115419	Cytochrome c oxidase subunit 7C, mitochondrial; This protein is one of the nuclear-coded polypeptide chains of cytochrome c oxidase, the terminal oxidase in mitochondrial electron transport
kmeans	4	Blue	2	Usp39	10090.ENSMUSP00000064515	U4/U6.U5 tri-snRNP-associated protein 2; Plays a role in pre-mRNA splicing as a component of the U4/U6-U5 tri-snRNP, one of the building blocks of the spliceosome. Regulates AURKB mRNA levels, and thereby plays a role in cytokinesis and in the spindle checkpoint. Does not have ubiquitin-specific peptidase activity, but could be a competitor of ubiquitin C-terminal hydrolases (UCHs) (By similarity)
kmeans	4	Blue	2	Prpf31	10090.ENSMUSP00000008517	U4/U6 small nuclear ribonucleoprotein Prp31; Involved in pre-mRNA splicing. Required for the assembly of the U4/U5/U6 tri-snRNP complex, one of the building blocks of the spliceosome (By similarity); Belongs to the PRP31 family
STRING INTERACTIONS
#node1	node2	node1_string_internal_id	node2_string_internal_id	node1_external_id	node2_external_id	neighborhood_on_chromosome	gene_fusion	phylogenetic_cooccurrence	homology	coexpression	experimentally_determined_interaction	database_annotated	automated_textmining	combined_score
mt-Cytb	mt-Co3	5028247	5028242	10090.ENSMUSP00000081003	10090.ENSMUSP00000080997	0.193	0	0.421	0	0.879	0.758	0.900	0.917	0.999
mt-Cytb	mt-Co1	5028247	5028238	10090.ENSMUSP00000081003	10090.ENSMUSP00000080993	0.193	0.372	0.297	0	0.833	0.663	0.900	0.940	0.999
mt-Co3	mt-Co1	5028242	5028238	10090.ENSMUSP00000080997	10090.ENSMUSP00000080993	0.193	0	0.443	0	0.879	0.746	0.900	0.940	0.999
Rps25	Rpl19	5027947	5016512	10090.ENSMUSP00000079180	10090.ENSMUSP00000017548	0	0	0	0	0.954	0.971	0.900	0.737	0.999
mt-Co2	mt-Co1	5028239	5028238	10090.ENSMUSP00000080994	10090.ENSMUSP00000080993	0.193	0.840	0.438	0	0.828	0.754	0.900	0.938	0.999
Cox7c	Cox5a	5033801	5015244	10090.ENSMUSP00000115419	10090.ENSMUSP00000000090	0	0	0	0	0.828	0.727	0.900	0.816	0.999
mt-Co3	mt-Co2	5028242	5028239	10090.ENSMUSP00000080997	10090.ENSMUSP00000080994	0.193	0	0.447	0	0.836	0.773	0.900	0.936	0.999
mt-Cytb	mt-Co2	5028247	5028239	10090.ENSMUSP00000081003	10090.ENSMUSP00000080994	0.193	0	0.427	0	0.828	0.758	0.900	0.929	0.999
mt-Co2	Cox5a	5028239	5015244	10090.ENSMUSP00000080994	10090.ENSMUSP00000000090	0	0	0	0	0.119	0.860	0.900	0.720	0.996
mt-Co3	mt-Atp6	5028242	5028241	10090.ENSMUSP00000080997	10090.ENSMUSP00000080996	0	0	0.242	0	0.836	0.608	0	0.915	0.995
Usp39	Prpf31	5025818	5016079	10090.ENSMUSP00000064515	10090.ENSMUSP00000008517	0	0	0	0	0.099	0.800	0.900	0.783	0.995
Cox7c	mt-Co2	5033801	5028239	10090.ENSMUSP00000115419	10090.ENSMUSP00000080994	0	0	0	0	0.261	0.866	0.900	0.583	0.995
Igf2	Igf1r	5031491	5015859	10090.ENSMUSP00000101556	10090.ENSMUSP00000005671	0	0	0	0	0	0.232	0.900	0.937	0.994
Rps27rt	Rpl19	5025278	5016512	10090.ENSMUSP00000060523	10090.ENSMUSP00000017548	0	0	0	0	0.804	0.958	0	0.417	0.994
Igf2	Igfbp2	5031491	5023064	10090.ENSMUSP00000101556	10090.ENSMUSP00000046610	0	0	0	0	0.062	0.446	0.900	0.912	0.994
Rps25	Rps27rt	5027947	5025278	10090.ENSMUSP00000079180	10090.ENSMUSP00000060523	0	0	0	0	0.807	0.958	0	0.420	0.994
mt-Co3	Cox5a	5028242	5015244	10090.ENSMUSP00000080997	10090.ENSMUSP00000000090	0	0	0	0	0.062	0.773	0.900	0.676	0.992
mt-Co1	Cox5a	5028238	5015244	10090.ENSMUSP00000080993	10090.ENSMUSP00000000090	0	0	0	0	0.062	0.754	0.900	0.685	0.991
mt-Cytb	mt-Atp6	5028247	5028241	10090.ENSMUSP00000081003	10090.ENSMUSP00000080996	0	0	0	0	0.831	0.077	0	0.937	0.989
Cox7c	mt-Co3	5033801	5028242	10090.ENSMUSP00000115419	10090.ENSMUSP00000080997	0	0	0	0	0.062	0.721	0.900	0.564	0.987
mt-Atp6	mt-Co1	5028241	5028238	10090.ENSMUSP00000080996	10090.ENSMUSP00000080993	0	0	0	0	0.821	0.117	0	0.929	0.987
mt-Atp6	mt-Co2	5028241	5028239	10090.ENSMUSP00000080996	10090.ENSMUSP00000080994	0	0	0.212	0	0.836	0	0	0.889	0.984
mt-Cytb	Cox5a	5028247	5015244	10090.ENSMUSP00000081003	10090.ENSMUSP00000000090	0	0	0	0	0	0.708	0.900	0.502	0.984
Cox7c	mt-Co1	5033801	5028238	10090.ENSMUSP00000115419	10090.ENSMUSP00000080993	0	0	0	0	0.062	0.678	0.900	0.467	0.981
Cox7c	mt-Cytb	5033801	5028247	10090.ENSMUSP00000115419	10090.ENSMUSP00000081003	0	0	0	0	0	0.721	0.900	0.275	0.978
Igf2	Klk1b22	5031491	5027545	10090.ENSMUSP00000101556	10090.ENSMUSP00000076733	0	0	0	0	0	0.056	0.900	0.066	0.904
Igf2	Klk1b21	5031491	5028420	10090.ENSMUSP00000101556	10090.ENSMUSP00000082582	0	0	0	0	0	0.056	0.900	0	0.901
Igf2	Klk1b24	5031491	5026998	10090.ENSMUSP00000101556	10090.ENSMUSP00000073392	0	0	0	0	0	0.056	0.900	0	0.901
Igf2	Klk1b27	5031491	5027884	10090.ENSMUSP00000101556	10090.ENSMUSP00000078786	0	0	0	0	0	0.056	0.900	0	0.901
Igf2	Klk1b16	5031491	5015886	10090.ENSMUSP00000101556	10090.ENSMUSP00000005933	0	0	0	0	0	0.056	0.900	0	0.901
Igfbp2	Igf1r	5023064	5015859	10090.ENSMUSP00000046610	10090.ENSMUSP00000005671	0	0	0	0	0	0	0	0.632	0.632
mt-Co1	Rps25	5028238	5027947	10090.ENSMUSP00000080993	10090.ENSMUSP00000079180	0	0	0	0	0	0	0	0.522	0.522
mt-Atp6	Cox5a	5028241	5015244	10090.ENSMUSP00000080996	10090.ENSMUSP00000000090	0	0	0	0	0.061	0	0	0.439	0.451
Rps27rt	Prpf31	5025278	5016079	10090.ENSMUSP00000060523	10090.ENSMUSP00000008517	0	0	0	0	0.086	0.222	0	0.258	0.426
Klk1b22	Fetub	5027545	5017860	10090.ENSMUSP00000076733	10090.ENSMUSP00000023587	0	0	0	0	0	0.050	0	0.417	0.422
Cox7c	Rps27rt	5033801	5025278	10090.ENSMUSP00000115419	10090.ENSMUSP00000060523	0	0	0	0	0.405	0	0	0	0.405
PROTEIN ANNOTATIONS
#node	identifier	domain_summary_url	annotation	other_names_and_aliases
Cox5a	10090.ENSMUSP00000000090	https://smart.embl.de/smart/DDvec.cgi?smart=146:Pfam_COX5A(41|143)+	Cytochrome c oxidase subunit 5A, mitochondrial; This is the heme A-containing chain of cytochrome c oxidase, the terminal oxidase in mitochondrial electron transport	0610007O13	12858	12858	AA959768	AA959768	AAH34302.1	AK018723	BAB31369.1	BC034302	CAA34085.1	CCDS23223.1	COX5A	COX5A_MOUSE	COX5A_MOUSE	CcOX	CcOX	CcOX	Cox5a	Cox5a	Cox5a	Cox5a	Cox5a	Cox5a	Cox5a	Cox5a-201	Cytochrome c oxidase polypeptide Va	Cytochrome c oxidase polypeptide Va	Cytochrome c oxidase subunit 5A, mitochondrial	Cytochrome c oxidase subunit 5A, mitochondrial	Cytochrome c oxidase subunit Va	ENSMUSG00000000088	ENSMUSG00000000088	ENSMUSG00000000088	ENSMUSP00000000090	ENSMUSP00000000090	ENSMUST00000000090	ENSMUST00000000090	MGI:88474	MGI:88474	Mm.398320	NM_007747	NM_007747.2	NP_031773	NP_031773	NP_031773.2	NP_031773.2
Igf1r	10090.ENSMUSP00000005671	https://smart.embl.de/smart/DDvec.cgi?smart=1369:SIGNAL(1|30)+Pfam_Recep_L_domain(51|161)+FU(227|270)+Pfam_Recep_L_domain(353|467)+FN3(490|593)+FN3(612|815)+FN3(833|915)+TRANS(937|959)+TyrKc(1000|1268)+	Insulin-like growth factor 1 receptor; Receptor tyrosine kinase which mediates actions of insulin-like growth factor 1 (IGF1). Binds IGF1 with high affinity and IGF2 and insulin (INS) with a lower affinity. The activated IGF1R is involved in cell growth and survival control. IGF1R is crucial for tumor transformation and survival of malignant cell. Ligand binding activates the receptor kinase, lea…	16001	16001	2.7.10.1	9530051D18	A330103N21Rik	A330103N21Rik	AAA40013.1	AAC12782.1	AAC52123.1	AC101879	AC101986	AC158574	AC158584	AF056187	AK137220	BAE23276.1	CCDS21355.1	CD221	CD221	CD221	CD221	CD221	CHEMBL5381	D930020L01	D930020L01	E9QNX9	EC 2.7.10.1	ENSMUSG00000005533	ENSMUSG00000005533	ENSMUSG00000005533	ENSMUSP00000005671	ENSMUSP00000005671	ENSMUSP00000129580	ENSMUST00000005671	ENSMUST00000005671	ENSMUST00000170437	IGF-1R	IGF-1R	IGF-1R	IGF1R	IGF1R_MOUSE	IGF1R_MOUSE	Igf1r	Igf1r	Igf1r	Igf1r
Klk1b16	10090.ENSMUSP00000005933	https://smart.embl.de/smart/DDvec.cgi?smart=261:SIGNAL(1|17)+Tryp_SPc(24|253)+	Kallikrein 1-related peptidase b16	16615	16615	3.4.21.54	AAA39357.1	AAA39358.1	AAA40049.1	AAH12237.1	BC012237	CCDS21197.1	EC 3.4.21.54	ENSMUSG00000038968	ENSMUSG00000038968	ENSMUSG00000038968	ENSMUSP00000005933	ENSMUSP00000005933	ENSMUST00000005933	ENSMUST00000005933	Gamma-renin, submandibular gland	Gamma-renin, submandibular gland	Glandular kallikrein K16	Glandular kallikrein K16	J03877	K1B16_MOUSE	K1B16_MOUSE	KLK1B16	Kallikrein 1-related peptidase b16	Kallikrein 1-related peptidase b16	Kallikrein 1-related peptidase b16	Klk-16	Klk-16	Klk-16	Klk16	Klk16	Klk16	Klk16	Klk16	Klk16	Klk1b16	Klk1b16	Klk1b16	Klk1b16	Klk1b16	Klk1b16	Klk1b16	Klk1b16	Klk1b16-001
Prpf31	10090.ENSMUSP00000008517	https://smart.embl.de/smart/DDvec.cgi?smart=499:NOSIC(92|144)+Pfam_Prp31_C(337|465)+	U4/U6 small nuclear ribonucleoprotein Prp31; Involved in pre-mRNA splicing. Required for the assembly of the U4/U5/U6 tri-snRNP complex, one of the building blocks of the spliceosome (By similarity); Belongs to the PRP31 family	1500019O16	1500019O16Rik	1500019O16Rik	2810404O06Rik	2810404O06Rik	68988	68988	80304560000000	8.03048e+29	A930010M14	A930014D06	AAH18376.1	AAH57877.1	AAH61461.1	AAK77987.1	AK005294	AK033190	AK033283	AK044398	AK044457	AK051260	AW554706	AW554706	AY040823	BAC25109.1	BAC28192.1	BAC28220.1	BAC31903.1	BAC31931.1	BAC34578.1	BC018376	BC057877	BC061461	CAJ18397.1	CCDS39729.1	CCDS51965.1	CT010189	D130026G01	E9QPM6	E9QPM6	E9QPM6	ENSMUSG00000008373	ENSMUSG00000008373	ENSMUSG00000008373	ENSMUSP00000008517	ENSMUSP00000008517
Rpl19	10090.ENSMUSP00000017548	https://smart.embl.de/smart/DDvec.cgi?smart=196:Pfam_Ribosomal_L19e(3|146)+	Ribosomal protein L19	19921	19921	1K8D	1K8D	2410007J07	60S ribosomal protein L19	60S ribosomal protein L19	A2A547	AAB48630.1	AAH10710.1	AAH83131.1	AAH87961.1	AAH89549.1	AAH92539.1	AK010440	AK168481	BAB26941.1	BAE40369.1	BC010710	BC083131	BC087961	BC089549	BC092539	CCDS25337.1	CCDS48900.1	EDL16112.1	EDL22239.1	ENSMUSG00000017404	ENSMUSG00000017404	ENSMUSG00000017404	ENSMUSP00000017548	ENSMUSP00000017548	ENSMUSP00000103181	ENSMUSP00000103181	ENSMUST00000017548	ENSMUST00000017548	ENSMUST00000092425	ENSMUST00000092425	ENSMUST00000134435	I920026E09	LOC102641283	LOC102641283	M62952	MGI:98020	MGI:98020	Mm.467442
Fetub	10090.ENSMUSP00000023587	https://smart.embl.de/smart/DDvec.cgi?smart=388:SIGNAL(1|18)+CY(28|129)+CY(153|255)+	Fetuin-B; Protease inhibitor required for egg fertilization. Required to prevent premature zona pellucida hardening before fertilization, probably by inhibiting the protease activity of ASTL, a protease that mediates the cleavage of ZP2 and triggers zona pellucida hardening; Belongs to the fetuin family	2310011O17Rik	2310011O17Rik	59083	59083	AAH18341.1	AAN34519.1	AAN34520.1	AI255764	AI255764	AJ242927	AY138459	AY138460	BC018341	CAB62541.1	CCDS37300.1	CCDS49799.1	D17980	D17980	D17980	ENSMUSG00000022871	ENSMUSG00000022871	ENSMUSG00000022871	ENSMUSP00000023587	ENSMUSP00000023587	ENSMUSP00000023587	ENSMUSP00000112324	ENSMUSP00000112324	ENSMUSP00000128745	ENSMUSP00000128989	ENSMUSP00000128989	ENSMUST00000023587	ENSMUST00000023587	ENSMUST00000023587	ENSMUST00000116625	ENSMUST00000116625	ENSMUST00000167399	ENSMUST00000170805	ENSMUST00000170805	FETUB	FETUB_MOUSE	FETUB_MOUSE	Fetub	Fetub	Fetub	Fetub	Fetub
Aqp2	10090.ENSMUSP00000023752	https://smart.embl.de/smart/DDvec.cgi?smart=271:Pfam_MIP(3|219)+	Aquaporin-2; Forms a water-specific channel that provides the plasma membranes of renal collecting duct with high permeability to water, thereby permitting water to move in the direction of an osmotic gradient	11827	11827	AAB71414.1	AAD21017.1	AAH19966.1	AAL15462.1	ADH water channel	ADH water channel	AF020519	AF105336	AK142567	AQP-CD	AQP-CD	AQP2	AQP2_MOUSE	AQP2_MOUSE	AY055468	Aqp2	Aqp2	Aqp2	Aqp2	Aqp2	Aqp2	Aqp2	Aqp2-201	Aquaporin 2	Aquaporin-2	Aquaporin-2	Aquaporin-CD	Aquaporin-CD	BAE25108.1	BC019966	CCDS27822.1	Collecting duct water channel protein	Collecting duct water channel protein	D630039I01	EDL04125.1	ENSMUSG00000023013	ENSMUSG00000023013	ENSMUSG00000023013	ENSMUSP00000023752	ENSMUSP00000023752	ENSMUST00000023752	ENSMUST00000023752	MGI:1096865	MGI:1096865
Slc45a3	10090.ENSMUSP00000027695	https://smart.embl.de/smart/DDvec.cgi?smart=553:Pfam_MFS_1(18|307)+TRANS(320|342)+TRANS(355|377)+TRANS(382|404)+TRANS(520|542)+	Solute carrier family 45, member 3; Belongs to the glycoside-pentoside-hexuronide (GPH) cation symporter transporter (TC 2.A.2) family	212980	212980	2210413P12Rik	2210413P12Rik	9530042D02	AAH24519.1	AAH31381.1	AAH34084.1	AK035428	AU023994	AU023994	AU043764	AU043764	BAC29063.1	BC024519	BC031381	BC034084	CCDS15278.1	ENSMUSG00000026435	ENSMUSG00000026435	ENSMUSG00000026435	ENSMUSP00000027695	ENSMUSP00000027695	ENSMUSP00000027695	ENSMUSP00000070639	ENSMUSP00000136190	ENSMUSP00000136190	ENSMUSP00000140767	ENSMUST00000027695	ENSMUST00000027695	ENSMUST00000027695	ENSMUST00000065693	ENSMUST00000177943	ENSMUST00000177943	ENSMUST00000185387	ENSMUST00000190322	IPCA-6	IPCA-6	IPCA-6	MGI:1922082	MGI:1922082	Mm.200307	Mm.413424	Mm.413486	Mm.491272	NM_001177628
Mt3	10090.ENSMUSP00000034211	https://smart.embl.de/smart/DDvec.cgi?smart=68:Pfam_Metallothio(1|68)+	Metallothionein-3; Binds heavy metals. Contains three zinc and three copper atoms per polypeptide chain and only a negligible amount of cadmium. Inhibits survival and neurite formation of cortical neurons in vitro (By similarity)	17751	17751	1JI9	1JI9	1JI9	AAA39529.1	AAB31397.1	AAH59725.1	AK140209	B230345J20	BAE24282.1	BC059725	CCDS40436.1	ENSMUSG00000031760	ENSMUSG00000031760	ENSMUSG00000031760	ENSMUSP00000034211	ENSMUSP00000034211	ENSMUST00000034211	ENSMUST00000034211	Growth inhibitory factor	Growth inhibitory factor	M93310	MGI:97173	MGI:97173	MT-3	MT3	MT3_MOUSE	MT3_MOUSE	Metallothionein 3	Metallothionein-3	Metallothionein-3	Metallothionein-III	Metallothionein-III	Mt-3	Mt-3	Mt3	Mt3	Mt3	Mt3	Mt3	Mt3	Mt3	Mt3-201	NM_013603	NM_013603.2
Igfbp2	10090.ENSMUSP00000046610	https://smart.embl.de/smart/DDvec.cgi?smart=305:SIGNAL(1|34)+IB(38|117)+TY(238|290)+	Insulin-like growth factor-binding protein 2; Inhibits IGF-mediated growth and developmental rates (By similarity). IGF-binding proteins prolong the half-life of the IGFs and have been shown to either inhibit or stimulate the growth promoting effects of the IGFs on cell culture. They alter the interaction of IGFs with their cell surface receptors	16008	16008	AAB60709.1	AAH12724.1	AAH54473.1	AC115870	AC121498	AI255832	AI255832	BC012724	BC054473	CAA57270.1	CCDS15036.1	D3YU40	EDL00293.1	ENSMUSG00000039323	ENSMUSG00000039323	ENSMUSG00000039323	ENSMUSP00000046610	ENSMUSP00000046610	ENSMUSP00000046610	ENSMUSP00000079168	ENSMUSP00000112706	ENSMUST00000047328	ENSMUST00000047328	ENSMUST00000047328	ENSMUST00000080287	ENSMUST00000120564	ENSMUST00000155703	I31.953	IBP-2	IBP-2	IBP2_MOUSE	IBP2_MOUSE	IGFBP-2	IGFBP2	Igfbp-2	Igfbp-2	Igfbp-2	Igfbp-2	Igfbp-2	Igfbp2	Igfbp2	Igfbp2	Igfbp2	Igfbp2
Rps27rt	10090.ENSMUSP00000060523	https://smart.embl.de/smart/DDvec.cgi?smart=84:Pfam_Ribosomal_S27e(28|82)+	Ribosomal protein S27, retrogene	CCDS52952.1	ENSMUSG00000050621	ENSMUSG00000050621	ENSMUSG00000050621	ENSMUSP00000060523	ENSMUSP00000060523	ENSMUSP00000060523	ENSMUST00000053150	ENSMUST00000053150	ENSMUST00000053150	Gm9846	Mm.436732	NM_001190258	NM_001190258.1	NP_001177187	NP_001177187.1	OTTMUSG00000049223	OTTMUSG00000049223	OTTMUSP00000068038	OTTMUST00000125573	OTTMUST00000125573	Ribosomal protein S27, retrogene	Rps27l2	Rps27rt	Rps27rt	Rps27rt	Rps27rt-001	Rps27rt-001	ribosomal protein S27, retrogene	uc033jnn.1
Hoxd10	10090.ENSMUSP00000062412	https://smart.embl.de/smart/DDvec.cgi?smart=340:HOX(266|328)+	Homeobox protein Hox-D10; Sequence-specific transcription factor which is part of a developmental regulatory system that provides cells with specific positional identities on the anterior-posterior axis; Belongs to the Abd-B homeobox family	15430	15430	AAH13463.1	AAH48690.1	AI385591	AI385591	AI874987	AI874987	BC013463	BC048690	CAA44541.1	CAB57814.1	CCDS16141.1	ENSMUSG00000050368	ENSMUSG00000050368	ENSMUSG00000050368	ENSMUSP00000062412	ENSMUSP00000062412	ENSMUSP00000062412	ENSMUST00000061745	ENSMUST00000061745	ENSMUST00000061745	HOXD10	HXD10_MOUSE	HXD10_MOUSE	Homeobox D10	Homeobox protein Hox-4.5	Homeobox protein Hox-4.5	Homeobox protein Hox-5.3	Homeobox protein Hox-5.3	Homeobox protein Hox-D10	Homeobox protein Hox-D10	Hox-4.5	Hox-4.5	Hox-4.5	Hox-4.5	Hox-4.5	Hox-4.5	Hox-5.3	Hox-5.3	Hox-5.3	Hoxd-10	Hoxd-10	Hoxd-10	Hoxd10	Hoxd10
Usp39	10090.ENSMUSP00000064515	https://smart.embl.de/smart/DDvec.cgi?smart=564:ZnF_C2H2(133|154)+Pfam_UCH(224|551)+	U4/U6.U5 tri-snRNP-associated protein 2; Plays a role in pre-mRNA splicing as a component of the U4/U6-U5 tri-snRNP, one of the building blocks of the spliceosome. Regulates AURKB mRNA levels, and thereby plays a role in cytokinesis and in the spindle checkpoint. Does not have ubiquitin-specific peptidase activity, but could be a competitor of ubiquitin C-terminal hydrolases (UCHs) (By similarity)	2410007N01	28035	28035	8030426O21	9130006G10	AA408960	AA408960	AAH26983.1	AI894154	AI894154	AK010443	AK018595	AK033105	AK045062	AK088354	AK165625	AK167668	AK168003	B130023O21	BAB26944.1	BAB31299.1	BAC28153.1	BAC32203.1	BAC40299.1	BAE38302.1	BAE39717.1	BAE39991.1	BC026983	C19.972	CCDS20238.1	CGI-21	CGI-21	CGI-21	D6Wsu157e	D6Wsu157e	D6Wsu157e	E430013M23	ENSMUSG00000056305	ENSMUSG00000056305	ENSMUSG00000056305	ENSMUSP00000064515	ENSMUSP00000064515	ENSMUST00000070345	ENSMUST00000070345	ENSMUST00000154799	G430077N22
Klk1b24	10090.ENSMUSP00000073392	https://smart.embl.de/smart/DDvec.cgi?smart=263:SIGNAL(1|17)+Tryp_SPc(24|255)+	Kallikrein 1-related peptidase b24; Glandular kallikreins cleave Met-Lys and Arg-Ser bonds in kininogen to release Lys-bradykinin	16617	16617	3.4.21.35	A6H6V7	A6H6V7	A6H6V7	AAB71861.2	AAG11390.1	AAI46016.1	AAI46020.1	AB039277	AF019086	BAA92320.1	BC146015	BC146019	CCDS21198.1	EC 3.4.21.35	ENSMUSG00000063713	ENSMUSG00000063713	ENSMUSG00000063713	ENSMUSP00000073392	ENSMUSP00000073392	ENSMUST00000073713	ENSMUST00000073713	Glandular kallikrein K24	Glandular kallikrein K24	K1B24_MOUSE	K1B24_MOUSE	KLK1B24	Kallikrein 1-related peptidase b24	Kallikrein 1-related peptidase b24	Kallikrein 1-related peptidase b24	Klk-24	Klk-24	Klk-24	Klk1b24	Klk1b24	Klk1b24	Klk1b24	Klk1b24	Klk1b24	Klk1b24	Klk1b24	Klk1b24-001	Klk1b24-001	Klk24
Klk1b22	10090.ENSMUSP00000076733	https://smart.embl.de/smart/DDvec.cgi?smart=259:SIGNAL(1|17)+Tryp_SPc(24|251)+	Kallikrein 1-related peptidase b22; Glandular kallikreins cleave Met-Lys and Arg-Ser bonds in kininogen to release Lys-bradykinin	13646	13646	3.4.21.35	AAA37682.1	AAA39361.1	AAA39362.1	AAI06156.1	AAN78419.1	AY152431	BC106155	Beta-NGF-endopeptidase	Beta-NGF-endopeptidase	CCDS21196.1	EC 3.4.21.35	EDL22697.1	EGF-BP_A	ENSMUSG00000060177	ENSMUSG00000060177	ENSMUSG00000060177	ENSMUSP00000076733	ENSMUSP00000076733	ENSMUST00000077528	ENSMUST00000077528	Egfbp-1	Egfbp-1	Egfbp-1	Egfbp1	Egfbp1	Egfbp1	Epidermal growth factor-binding protein type A	Epidermal growth factor-binding protein type A	Gk22	Glandular kallikrein K22	Glandular kallikrein K22	K1B22_MOUSE	K1B22_MOUSE	KLK1B22	Kallikrein 1-related peptidase b22	Kallikrein 1-related peptidase b22	Kallikrein 1-related peptidase b22	Klk-22	Klk-22	Klk-22	Klk1b22	Klk1b22	Klk1b22
Klk1b27	10090.ENSMUSP00000078786	https://smart.embl.de/smart/DDvec.cgi?smart=263:SIGNAL(1|17)+Tryp_SPc(24|255)+	Kallikrein 1-related peptidase b27; Serine protease with chymotrypsin-like cleavage specificity. Shows activity towards casein, gelatin, IGFBP3 and fibronectin but not towards laminin or collagens I and IV. Does not hydrolyze kininogin to release Lys-bradykinin; Belongs to the peptidase S1 family. Kallikrein subfamily	16619	16619	A2RSF8	A2RSF8	A2RSF8	AAI32091.1	AAI32666.1	AB039275	BAA92318.1	BC132090	BC132665	CCDS21194.1	ENSMUSG00000063177	ENSMUSG00000063177	ENSMUSG00000063177	ENSMUSP00000078786	ENSMUSP00000078786	ENSMUST00000079859	ENSMUST00000079859	Gk27	Gk27	Glandular kallikrein K27	Glandular kallikrein K27	K1B27_MOUSE	K1B27_MOUSE	KLK1B27	Kallikrein 1-related peptidase b27	Kallikrein 1-related peptidase b27	Kallikrein 1-related peptidase b27	Klk-27	Klk-27	Klk-27	Klk1b27	Klk1b27	Klk1b27	Klk1b27	Klk1b27	Klk1b27	Klk1b27	Klk1b27	Klk1b27-001	Klk1b27-001	Klk21l	Klk21l	Klk21l	Klk27
Rps25	10090.ENSMUSP00000079180	https://smart.embl.de/smart/DDvec.cgi?smart=125:Pfam_Ribosomal_S25(4|112)+	Ribosomal protein S25; Belongs to the eukaryotic ribosomal protein eS25 family	2810009D21	2810009D21Rik	2810009D21Rik	40S ribosomal protein S25	40S ribosomal protein S25	5730411G06	75617	75617	AAH02088.1	AAH27208.1	AAH79541.1	AAH92005.1	AAH94392.1	AK012696	AK077450	AK169736	BAB28417.1	BAC36806.1	BAE41337.1	BC002088	BC027208	BC079541	BC092005	BC094392	CCDS40600.1	E430014J15	EDL25590.1	EG243302	EG629595	ENSMUSG00000009927	ENSMUSG00000009927	ENSMUSG00000009927	ENSMUSP00000079180	ENSMUSP00000079180	ENSMUSP00000079180	ENSMUST00000080300	ENSMUST00000080300	ENSMUST00000080300	Gm4963	Gm4963	Gm6988	Gm6988	MGI:1922867	MGI:1922867	Mm.293685	Mm.388524
mt-Co1	10090.ENSMUSP00000080993	https://smart.embl.de/smart/DDvec.cgi?smart=514:Pfam_COX1(14|460)+	Cytochrome c oxidase subunit 1; Cytochrome c oxidase is the component of the respiratory chain that catalyzes the reduction of oxygen to water. Subunits 1- 3 form the functional core of the enzyme complex. CO I is the catalytic subunit of the enzyme. Electrons originating in cytochrome c are transferred via the copper A center of subunit 2 and heme A of subunit 1 to the bimetallic center formed b…	1.9.3.1	17708	74204980000	A530052P09	A530083H06	A5YMU1	A5YMZ2	A5YMZ3	A5YMZ4	A5YMZ5	A5YMZ6	A5YMZ7	A5YMZ8	A5YN00	AAN85124.1	AAP89025.1	AAR21197.1	AAS01428.1	AAS01441.1	AAS01454.1	AAS01467.1	AAX19522.1	AAX19523.1	AAX19525.1	AAX19526.1	AAX83014.1	AAY96691.1	AAY96704.1	AB444046	ABK79095.1	ABK79108.1	ABK79121.1	ABK79134.1	ABK79147.1	ABK79160.1	ABK79173.1	ABK79186.1	ABK79199.1	ABK79212.1	ABK79225.1	ABK79238.1	ABQ81554.1	ABQ81605.1	ABQ81606.1	ABQ81607.1	ABQ81608.1
mt-Co2	10090.ENSMUSP00000080994	https://smart.embl.de/smart/DDvec.cgi?smart=227:Pfam_COX2_TM(1|83)+Pfam_COX2(95|214)+	Cytochrome c oxidase subunit 2; Cytochrome c oxidase is the component of the respiratory chain that catalyzes the reduction of oxygen to water. Subunits 1- 3 form the functional core of the enzyme complex. Subunit 2 transfers the electrons from cytochrome c via its binuclear copper A center to the bimetallic center of the catalytic subunit 1	0610009I12	17709	17709	AAB48647.1	AAK58075.1	AAN85125.1	AAP15814.1	AAP89026.1	AAR21198.1	AAS01429.1	AAS01442.1	AAS01455.1	AAS01468.1	AAX83015.1	AAY96692.1	AAY96705.1	ABK79096.1	ABK79109.1	ABK79122.1	ABK79135.1	ABK79148.1	ABK79161.1	ABK79174.1	ABK79187.1	ABK79200.1	ABK79213.1	ABK79226.1	ABK79239.1	ABX79705.1	ABX79718.1	ABX79731.1	ABX79744.1	ACA01526.1	ACN91098.1	ADR03159.1	ADW83069.1	ADZ23170.1	AEN03372.1	AEN03385.1	AEN03398.1	AEN03411.1	AEN03424.1	AEN03437.1	AEV56600.1	AF378830	AK131586
mt-Atp6	10090.ENSMUSP00000080996	https://smart.embl.de/smart/DDvec.cgi?smart=226:Pfam_ATP-synt_A(14|223)+	ATP synthase subunit a; Mitochondrial membrane ATP synthase (F(1)F(0) ATP synthase or Complex V) produces ATP from ADP in the presence of a proton gradient across the membrane which is generated by electron transport complexes of the respiratory chain. F-type ATPases consist of two structural domains, F(1) - containing the extramembraneous catalytic core and F(0) - containing the membrane proton …	17705	17705	AAB48649.1	AAC63375.1	AAN85127.1	AAP89028.1	AAR21200.1	AAS01431.1	AAS01444.1	AAS01457.1	AAS01470.1	AAX83017.1	AAY96694.1	AAY96707.1	ABK79098.1	ABK79111.1	ABK79124.1	ABK79137.1	ABK79150.1	ABK79163.1	ABK79176.1	ABK79189.1	ABK79202.1	ABK79215.1	ABK79228.1	ABK79241.1	ABX79707.1	ABX79720.1	ABX79733.1	ABX79746.1	ACA01528.1	ACN91100.1	ADR03161.1	ADW83071.1	ADZ23166.1	AEN03374.1	AEN03387.1	AEN03400.1	AEN03413.1	AEN03426.1	AEN03439.1	AEV56602.1	AF093677	ATP synthase F0 subunit 6	ATP synthase subunit a	ATP synthase subunit a
mt-Co3	10090.ENSMUSP00000080997	https://smart.embl.de/smart/DDvec.cgi?smart=261:Pfam_COX3(6|261)+	Cytochrome c oxidase subunit 3; Subunits I, II and III form the functional core of the enzyme complex	0610006F12	17710	17710	AAB48650.1	AAN85128.1	AAS01445.1	AAS01471.1	AAW21322.1	AAX83018.1	AAY96695.1	AAY96708.1	ABK79099.1	ABK79125.1	ABK79151.1	ABK79177.1	ABK79190.1	ABK79203.1	ABK79216.1	ABK79242.1	ABX79708.1	ABX79721.1	ACA01529.1	ADR03162.1	ADZ23175.1	AEN03375.1	AEN03388.1	AEN03401.1	AEN03414.1	AEN03427.1	AEV56603.1	AK131579	BAA95646.1	BAA95659.1	BAA95801.1	BAE20700.1	BAM93589.1	BAN16598.1	BAO42856.1	BAO42869.1	CAA24090.1	COIII	COIII	COIII	COIII	COX3	COX3
mt-Cytb	10090.ENSMUSP00000081003	https://smart.embl.de/smart/DDvec.cgi?smart=381:Pfam_Cytochrom_B_N_2(88|253)+Pfam_Cytochrom_B_C(258|359)+	Cytochrome b; Component of the ubiquinol-cytochrome c reductase complex (complex III or cytochrome b-c1 complex) that is part of the mitochondrial respiratory chain. The b-c1 complex mediates electron transfer from ubiquinol to cytochrome c. Contributes to the generation of a proton gradient across the mitochondrial membrane that is then used for ATP synthesis	1100001K03	17711	17711	A8DUR3	A8DUU6	AAB48656.1	AAN85134.1	AAO33292.1	AAP89035.1	AAR21207.1	AAS01438.1	AAS01451.1	AAS01464.1	AAS01477.1	AAS18370.1	AAX83024.1	AAY96701.1	AAY96714.1	AB042523	AB042524	AB042809	AB049357	AB451020	ABK79118.1	ABK79131.1	ABK79144.1	ABK79157.1	ABK79170.1	ABK79183.1	ABK79196.1	ABK79209.1	ABK79222.1	ABK79235.1	ABK79248.1	ABS83529.1	ABU93329.1	ABU93330.1	ABU93331.1	ABU93332.1	ABU93333.1	ABU93334.1	ABU93335.1	ABU93339.1	ABU93340.1	ABU93341.1	ABU93342.1
Klk1b21	10090.ENSMUSP00000082582	https://smart.embl.de/smart/DDvec.cgi?smart=261:SIGNAL(1|17)+Tryp_SPc(24|253)+	Kallikrein 1-related peptidase b21; Glandular kallikreins cleave Met-Lys and Arg-Ser bonds in kininogen to release Lys-bradykinin. Displays trypsin-like substrate specificity and shows activity towards casein, gelatin, fibronectin and IGFBP3; Belongs to the peptidase S1 family. Kallikrein subfamily	16616	16616	3.4.21.35	AAA39359.1	AAA39360.1	AAH12243.1	AAI45384.1	AB039276	AK144221	BAA92319.1	BAE25781.1	BC012243	BC145383	CCDS21195.1	EC 3.4.21.35	EDL22696.1	ENSMUSG00000066516	ENSMUSG00000066516	ENSMUSG00000066516	ENSMUSP00000082582	ENSMUSP00000082582	ENSMUST00000085455	ENSMUST00000085455	G430129N05	Glandular kallikrein K21	Glandular kallikrein K21	K1B21_MOUSE	K1B21_MOUSE	KLK1B21	Kallikrein 1-related peptidase b21	Kallikrein 1-related peptidase b21	Kallikrein 1-related peptidase b21	Klk-21	Klk-21	Klk-21	Klk1b21	Klk1b21	Klk1b21	Klk1b21	Klk1b21	Klk1b21	Klk1b21	Klk1b21-201	Klk21	Klk21	Klk21
Ube2l6	10090.ENSMUSP00000099702	https://smart.embl.de/smart/DDvec.cgi?smart=153:UBCc(5|149)+	Ubiquitin/ISG15-conjugating enzyme E2 L6; Catalyzes the covalent attachment of ubiquitin or ISG15 to other proteins. Functions in the E6/E6-AP-induced ubiquitination of p53/TP53. Promotes ubiquitination and subsequent proteasomal degradation of FLT3	2.3.2.23	2510009G09	2810489I21	2810489I21Rik	2810489I21Rik	56791	56791	A2ATR9	AAD55978.1	AAH08238.1	AF159230	AK010942	AK013452	AK152010	AK152113	AK168695	AK171629	BAB27282.1	BAB28861.1	BAE30873.1	BAE30957.1	BAE40539.1	BAE42574.1	BC008238	CCDS16194.2	E2 ubiquitin-conjugating enzyme L6	E2 ubiquitin-conjugating enzyme L6	EC 2.3.2.23	EDL27303.1	ENSMUSG00000027078	ENSMUSG00000027078	ENSMUSG00000027078	ENSMUSP00000028473	ENSMUSP00000099702	ENSMUSP00000099702	ENSMUSP00000099702	ENSMUSP00000107264	ENSMUSP00000119507	ENSMUST00000028473	ENSMUST00000102642	ENSMUST00000102642	ENSMUST00000102642	ENSMUST00000111637	ENSMUST00000150325	ENSMUST00000154709	ENSMUST00000159150
Igf2	10090.ENSMUSP00000101556	https://smart.embl.de/smart/DDvec.cgi?smart=180:SIGNAL(1|24)+IlGF(30|84)+Pfam_IGF2_C(112|166)+	Insulin-like growth factor II; The insulin-like growth factors possess growth-promoting activity (Probable). Major fetal growth hormone in mammals. Plays a key role in regulating fetoplacental development (Probable). IGF-II is influenced by placental lactogen (Probable). Also involved in tissue differentiation (Probable). Positively regulates myogenic transcription factor MYOD1 function by facili…	16002	16002	AAA37683.1	AAA37923.1	AAA37926.1	AAC53516.1	AAH53489.1	ABS83532.1	AL033362	AL033362	B0LAD8	BC053489	CAA50737.1	CAA50738.1	CCDS22033.2	CCDS52458.1	D3Z4N4	E9QLW5	E9QLW5	E9QLW5	EF437373	ENSMUSG00000048583	ENSMUSG00000048583	ENSMUSG00000048583	ENSMUSP00000000033	ENSMUSP00000000033	ENSMUSP00000052434	ENSMUSP00000081443	ENSMUSP00000095549	ENSMUSP00000095549	ENSMUSP00000101555	ENSMUSP00000101555	ENSMUSP00000101556	ENSMUSP00000101556	ENSMUSP00000101556	ENSMUSP00000114076	ENSMUSP00000114076	ENSMUSP00000122653	ENSMUSP00000122653	ENSMUSP00000131099	ENSMUSP00000136786	ENSMUST00000000033	ENSMUST00000000033	ENSMUST00000053222	ENSMUST00000084406	ENSMUST00000097936
Tcte1	10090.ENSMUSP00000109175	https://smart.embl.de/smart/DDvec.cgi?smart=498:LRR(304|331)+LRR(332|358)+LRR(359|386)+LRR(387|414)+LRR(415|442)+	T-complex-associated testis expressed 1	21645	21645	A6H639	A6H639	A6H639	AAA40406.1	AAI45742.1	BC145741	CCDS37629.1	D17Sil1	D17Sil1	D17Sil1	D17sil1	D17sil1	D17sil1	ENSMUSG00000023949	ENSMUSG00000023949	ENSMUSG00000023949	ENSMUSP00000024745	ENSMUSP00000109175	ENSMUSP00000109175	ENSMUST00000024745	ENSMUST00000113547	ENSMUST00000113547	M28821	MGI:98640	MGI:98640	Mm.491193	NM_013688	NM_013688.2	NP_038716	NP_038716	NP_038716.2	NP_038716.2	NP_038716.2	Q62294	Q62294	Q62294	T-complex-associated testis expressed 1	T-complex-associated testis-expressed protein 1	T-complex-associated testis-expressed protein 1	TCTE1	TCTE1_MOUSE	TCTE1_MOUSE	Tcte-1	Tcte-1
Cox7c	10090.ENSMUSP00000115419	https://smart.embl.de/smart/DDvec.cgi?smart=63:Pfam_COX7C(1|62)+	Cytochrome c oxidase subunit 7C, mitochondrial; This protein is one of the nuclear-coded polypeptide chains of cytochrome c oxidase, the terminal oxidase in mitochondrial electron transport	0610010K20	1110062H23	12867	12867	2010301B11	AAH10772.1	AAH86792.1	AK002494	AK027989	AK131871	AK153444	AK168077	B8JJA9	B8JJB0	BAB22142.1	BAC25693.1	BAE20843.1	BAE31999.1	BAE40050.1	BC010772	BC086792	CAA37115.1	CCDS26668.1	COX7C	COX7C_MOUSE	COX7C_MOUSE	COXVIIc	COXVIIc	COXVIIc	CT009759	Cox7c	Cox7c	Cox7c	Cox7c	Cox7c	Cox7c	Cox7c	Cox7c	Cox7c-001	Cox7c-001	Cox7c-002	Cox7c-002	Cox7c-003	Cox7c-003	Cox7c-004	Cox7c-004
Biological Process (GO)
#term ID	term description	observed gene count	background gene count	false discovery rate	matching proteins in your network (IDs)	matching proteins in your network (labels)
GO:1902600	proton transmembrane transport	8	113	1.37e-09	ENSMUSP00000000090,ENSMUSP00000027695,ENSMUSP00000080993,ENSMUSP00000080994,ENSMUSP00000080996,ENSMUSP00000080997,ENSMUSP00000081003,ENSMUSP00000115419	Cox5a,Cox7c,Slc45a3,mt-Atp6,mt-Co1,mt-Co2,mt-Co3,mt-Cytb
GO:0022904	respiratory electron transport chain	6	78	3.68e-07	ENSMUSP00000000090,ENSMUSP00000080993,ENSMUSP00000080994,ENSMUSP00000080997,ENSMUSP00000081003,ENSMUSP00000115419	Cox5a,Cox7c,mt-Co1,mt-Co2,mt-Co3,mt-Cytb
GO:0015980	energy derivation by oxidation of organic compounds	7	197	1.38e-06	ENSMUSP00000000090,ENSMUSP00000034211,ENSMUSP00000080993,ENSMUSP00000080994,ENSMUSP00000080997,ENSMUSP00000081003,ENSMUSP00000115419	Cox5a,Cox7c,Mt3,mt-Co1,mt-Co2,mt-Co3,mt-Cytb
GO:0019646	aerobic electron transport chain	4	16	2.15e-06	ENSMUSP00000000090,ENSMUSP00000080993,ENSMUSP00000080997,ENSMUSP00000115419	Cox5a,Cox7c,mt-Co1,mt-Co3
GO:0042773	ATP synthesis coupled electron transport	5	56	2.15e-06	ENSMUSP00000000090,ENSMUSP00000080993,ENSMUSP00000080994,ENSMUSP00000081003,ENSMUSP00000115419	Cox5a,Cox7c,mt-Co1,mt-Co2,mt-Cytb
GO:0046034	ATP metabolic process	6	162	4.82e-06	ENSMUSP00000000090,ENSMUSP00000080993,ENSMUSP00000080994,ENSMUSP00000080996,ENSMUSP00000081003,ENSMUSP00000115419	Cox5a,Cox7c,mt-Atp6,mt-Co1,mt-Co2,mt-Cytb
GO:0009167	purine ribonucleoside monophosphate metabolic process	6	196	1.01e-05	ENSMUSP00000000090,ENSMUSP00000080993,ENSMUSP00000080994,ENSMUSP00000080996,ENSMUSP00000081003,ENSMUSP00000115419	Cox5a,Cox7c,mt-Atp6,mt-Co1,mt-Co2,mt-Cytb
GO:0006812	cation transport	9	795	1.47e-05	ENSMUSP00000000090,ENSMUSP00000027695,ENSMUSP00000034211,ENSMUSP00000080993,ENSMUSP00000080994,ENSMUSP00000080996,ENSMUSP00000080997,ENSMUSP00000081003,ENSMUSP00000115419	Cox5a,Cox7c,Mt3,Slc45a3,mt-Atp6,mt-Co1,mt-Co2,mt-Co3,mt-Cytb
GO:0006811	ion transport	10	1156	2.69e-05	ENSMUSP00000000090,ENSMUSP00000023752,ENSMUSP00000027695,ENSMUSP00000034211,ENSMUSP00000080993,ENSMUSP00000080994,ENSMUSP00000080996,ENSMUSP00000080997,ENSMUSP00000081003,ENSMUSP00000115419	Aqp2,Cox5a,Cox7c,Mt3,Slc45a3,mt-Atp6,mt-Co1,mt-Co2,mt-Co3,mt-Cytb
GO:0034220	ion transmembrane transport	9	865	2.69e-05	ENSMUSP00000000090,ENSMUSP00000023752,ENSMUSP00000027695,ENSMUSP00000080993,ENSMUSP00000080994,ENSMUSP00000080996,ENSMUSP00000080997,ENSMUSP00000081003,ENSMUSP00000115419	Aqp2,Cox5a,Cox7c,Slc45a3,mt-Atp6,mt-Co1,mt-Co2,mt-Co3,mt-Cytb
GO:0042775	mitochondrial ATP synthesis coupled electron transport	4	51	2.69e-05	ENSMUSP00000000090,ENSMUSP00000080993,ENSMUSP00000081003,ENSMUSP00000115419	Cox5a,Cox7c,mt-Co1,mt-Cytb
GO:0006123	mitochondrial electron transport, cytochrome c to oxygen	3	15	5.10e-05	ENSMUSP00000000090,ENSMUSP00000080993,ENSMUSP00000115419	Cox5a,Cox7c,mt-Co1
GO:0046688	response to copper ion	3	28	0.00022	ENSMUSP00000023752,ENSMUSP00000080993,ENSMUSP00000081003	Aqp2,mt-Co1,mt-Cytb
GO:0015990	electron transport coupled proton transport	2	2	0.00026	ENSMUSP00000080993,ENSMUSP00000081003	mt-Co1,mt-Cytb
GO:1901564	organonitrogen compound metabolic process	16	4480	0.00031	ENSMUSP00000000090,ENSMUSP00000005671,ENSMUSP00000005933,ENSMUSP00000017548,ENSMUSP00000034211,ENSMUSP00000064515,ENSMUSP00000073392,ENSMUSP00000076733,ENSMUSP00000078786,ENSMUSP00000080993,ENSMUSP00000080994,ENSMUSP00000080996,ENSMUSP00000081003,ENSMUSP00000082582,ENSMUSP00000099702,ENSMUSP00000115419	Cox5a,Cox7c,Igf1r,Klk1b16,Klk1b21,Klk1b22,Klk1b24,Klk1b27,Mt3,Rpl19,Ube2l6,Usp39,mt-Atp6,mt-Co1,mt-Co2,mt-Cytb
GO:0010038	response to metal ion	5	344	0.0015	ENSMUSP00000023752,ENSMUSP00000034211,ENSMUSP00000046610,ENSMUSP00000080993,ENSMUSP00000081003	Aqp2,Igfbp2,Mt3,mt-Co1,mt-Cytb
GO:0010940	positive regulation of necrotic cell death	2	8	0.0016	ENSMUSP00000034211,ENSMUSP00000080994	Mt3,mt-Co2
GO:0090031	positive regulation of steroid hormone biosynthetic process	2	9	0.0019	ENSMUSP00000005671,ENSMUSP00000101556	Igf1r,Igf2
GO:0031017	exocrine pancreas development	2	10	0.0021	ENSMUSP00000005671,ENSMUSP00000101556	Igf1r,Igf2
GO:0008152	metabolic process	20	8164	0.0023	ENSMUSP00000000090,ENSMUSP00000005671,ENSMUSP00000005933,ENSMUSP00000008517,ENSMUSP00000017548,ENSMUSP00000034211,ENSMUSP00000062412,ENSMUSP00000064515,ENSMUSP00000073392,ENSMUSP00000076733,ENSMUSP00000078786,ENSMUSP00000080993,ENSMUSP00000080994,ENSMUSP00000080996,ENSMUSP00000080997,ENSMUSP00000081003,ENSMUSP00000082582,ENSMUSP00000099702,ENSMUSP00000101556,ENSMUSP00000115419	Cox5a,Cox7c,Hoxd10,Igf1r,Igf2,Klk1b16,Klk1b21,Klk1b22,Klk1b24,Klk1b27,Mt3,Prpf31,Rpl19,Ube2l6,Usp39,mt-Atp6,mt-Co1,mt-Co2,mt-Co3,mt-Cytb
GO:0044238	primary metabolic process	19	7426	0.0024	ENSMUSP00000000090,ENSMUSP00000005671,ENSMUSP00000005933,ENSMUSP00000008517,ENSMUSP00000017548,ENSMUSP00000034211,ENSMUSP00000062412,ENSMUSP00000064515,ENSMUSP00000073392,ENSMUSP00000076733,ENSMUSP00000078786,ENSMUSP00000080993,ENSMUSP00000080994,ENSMUSP00000080996,ENSMUSP00000081003,ENSMUSP00000082582,ENSMUSP00000099702,ENSMUSP00000101556,ENSMUSP00000115419	Cox5a,Cox7c,Hoxd10,Igf1r,Igf2,Klk1b16,Klk1b21,Klk1b22,Klk1b24,Klk1b27,Mt3,Prpf31,Rpl19,Ube2l6,Usp39,mt-Atp6,mt-Co1,mt-Co2,mt-Cytb
GO:0046689	response to mercury ion	2	13	0.0032	ENSMUSP00000023752,ENSMUSP00000081003	Aqp2,mt-Cytb
GO:0046889	positive regulation of lipid biosynthetic process	3	87	0.0037	ENSMUSP00000005671,ENSMUSP00000027695,ENSMUSP00000101556	Igf1r,Igf2,Slc45a3
GO:0006508	proteolysis	7	1024	0.0038	ENSMUSP00000005933,ENSMUSP00000064515,ENSMUSP00000073392,ENSMUSP00000076733,ENSMUSP00000078786,ENSMUSP00000082582,ENSMUSP00000099702	Klk1b16,Klk1b21,Klk1b22,Klk1b24,Klk1b27,Ube2l6,Usp39
GO:0006807	nitrogen compound metabolic process	18	6983	0.0039	ENSMUSP00000000090,ENSMUSP00000005671,ENSMUSP00000005933,ENSMUSP00000008517,ENSMUSP00000017548,ENSMUSP00000034211,ENSMUSP00000062412,ENSMUSP00000064515,ENSMUSP00000073392,ENSMUSP00000076733,ENSMUSP00000078786,ENSMUSP00000080993,ENSMUSP00000080994,ENSMUSP00000080996,ENSMUSP00000081003,ENSMUSP00000082582,ENSMUSP00000099702,ENSMUSP00000115419	Cox5a,Cox7c,Hoxd10,Igf1r,Klk1b16,Klk1b21,Klk1b22,Klk1b24,Klk1b27,Mt3,Prpf31,Rpl19,Ube2l6,Usp39,mt-Atp6,mt-Co1,mt-Co2,mt-Cytb
GO:0010310	regulation of hydrogen peroxide metabolic process	2	15	0.0039	ENSMUSP00000034211,ENSMUSP00000080994	Mt3,mt-Co2
GO:0016310	phosphorylation	7	1034	0.0039	ENSMUSP00000000090,ENSMUSP00000005671,ENSMUSP00000034211,ENSMUSP00000080993,ENSMUSP00000080994,ENSMUSP00000081003,ENSMUSP00000115419	Cox5a,Cox7c,Igf1r,Mt3,mt-Co1,mt-Co2,mt-Cytb
GO:0071704	organic substance metabolic process	19	7733	0.0039	ENSMUSP00000000090,ENSMUSP00000005671,ENSMUSP00000005933,ENSMUSP00000008517,ENSMUSP00000017548,ENSMUSP00000034211,ENSMUSP00000062412,ENSMUSP00000064515,ENSMUSP00000073392,ENSMUSP00000076733,ENSMUSP00000078786,ENSMUSP00000080993,ENSMUSP00000080994,ENSMUSP00000080996,ENSMUSP00000081003,ENSMUSP00000082582,ENSMUSP00000099702,ENSMUSP00000101556,ENSMUSP00000115419	Cox5a,Cox7c,Hoxd10,Igf1r,Igf2,Klk1b16,Klk1b21,Klk1b22,Klk1b24,Klk1b27,Mt3,Prpf31,Rpl19,Ube2l6,Usp39,mt-Atp6,mt-Co1,mt-Co2,mt-Cytb
GO:0009628	response to abiotic stimulus	7	1063	0.0044	ENSMUSP00000023752,ENSMUSP00000034211,ENSMUSP00000046610,ENSMUSP00000080993,ENSMUSP00000080994,ENSMUSP00000080996,ENSMUSP00000081003	Aqp2,Igfbp2,Mt3,mt-Atp6,mt-Co1,mt-Co2,mt-Cytb
GO:0055093	response to hyperoxia	2	17	0.0045	ENSMUSP00000080996,ENSMUSP00000081003	mt-Atp6,mt-Cytb
GO:0044281	small molecule metabolic process	8	1489	0.0053	ENSMUSP00000000090,ENSMUSP00000034211,ENSMUSP00000080993,ENSMUSP00000080994,ENSMUSP00000080996,ENSMUSP00000081003,ENSMUSP00000101556,ENSMUSP00000115419	Cox5a,Cox7c,Igf2,Mt3,mt-Atp6,mt-Co1,mt-Co2,mt-Cytb
GO:0042104	positive regulation of activated T cell proliferation	2	26	0.0086	ENSMUSP00000046610,ENSMUSP00000101556	Igf2,Igfbp2
GO:0062013	positive regulation of small molecule metabolic process	3	148	0.0122	ENSMUSP00000027695,ENSMUSP00000080994,ENSMUSP00000101556	Igf2,Slc45a3,mt-Co2
GO:0006796	phosphate-containing compound metabolic process	8	1758	0.0136	ENSMUSP00000000090,ENSMUSP00000005671,ENSMUSP00000034211,ENSMUSP00000080993,ENSMUSP00000080994,ENSMUSP00000080996,ENSMUSP00000081003,ENSMUSP00000115419	Cox5a,Cox7c,Igf1r,Mt3,mt-Atp6,mt-Co1,mt-Co2,mt-Cytb
GO:0034219	carbohydrate transmembrane transport	2	45	0.0202	ENSMUSP00000023752,ENSMUSP00000027695	Aqp2,Slc45a3
GO:0010907	positive regulation of glucose metabolic process	2	48	0.0225	ENSMUSP00000027695,ENSMUSP00000101556	Igf2,Slc45a3
GO:0022618	ribonucleoprotein complex assembly	3	192	0.0225	ENSMUSP00000008517,ENSMUSP00000064515,ENSMUSP00000079180	Prpf31,Rps25,Usp39
GO:0007584	response to nutrient	3	199	0.0243	ENSMUSP00000005671,ENSMUSP00000046610,ENSMUSP00000081003	Igf1r,Igfbp2,mt-Cytb
GO:0046686	response to cadmium ion	2	53	0.0256	ENSMUSP00000034211,ENSMUSP00000081003	Mt3,mt-Cytb
GO:0045840	positive regulation of mitotic nuclear division	2	56	0.0278	ENSMUSP00000005671,ENSMUSP00000101556	Igf1r,Igf2
GO:0048732	gland development	4	461	0.0279	ENSMUSP00000005671,ENSMUSP00000017548,ENSMUSP00000080994,ENSMUSP00000101556	Igf1r,Igf2,Rpl19,mt-Co2
GO:0009636	response to toxic substance	4	471	0.0298	ENSMUSP00000005671,ENSMUSP00000034211,ENSMUSP00000081003,ENSMUSP00000101556	Igf1r,Igf2,Mt3,mt-Cytb
GO:0051179	localization	12	4315	0.0336	ENSMUSP00000000090,ENSMUSP00000008517,ENSMUSP00000023752,ENSMUSP00000027695,ENSMUSP00000034211,ENSMUSP00000080993,ENSMUSP00000080994,ENSMUSP00000080996,ENSMUSP00000080997,ENSMUSP00000081003,ENSMUSP00000109175,ENSMUSP00000115419	Aqp2,Cox5a,Cox7c,Mt3,Prpf31,Slc45a3,Tcte1,mt-Atp6,mt-Co1,mt-Co2,mt-Co3,mt-Cytb
GO:0009991	response to extracellular stimulus	4	493	0.0340	ENSMUSP00000005671,ENSMUSP00000023752,ENSMUSP00000046610,ENSMUSP00000081003	Aqp2,Igf1r,Igfbp2,mt-Cytb
GO:0009725	response to hormone	5	829	0.0350	ENSMUSP00000005671,ENSMUSP00000034211,ENSMUSP00000046610,ENSMUSP00000081003,ENSMUSP00000101556	Igf1r,Igf2,Igfbp2,Mt3,mt-Cytb
GO:0008286	insulin receptor signaling pathway	2	68	0.0368	ENSMUSP00000005671,ENSMUSP00000101556	Igf1r,Igf2
GO:0032870	cellular response to hormone stimulus	4	513	0.0368	ENSMUSP00000005671,ENSMUSP00000034211,ENSMUSP00000046610,ENSMUSP00000101556	Igf1r,Igf2,Igfbp2,Mt3
GO:0007568	aging	3	259	0.0410	ENSMUSP00000046610,ENSMUSP00000080993,ENSMUSP00000080996	Igfbp2,mt-Atp6,mt-Co1
GO:0031100	animal organ regeneration	2	77	0.0434	ENSMUSP00000017548,ENSMUSP00000081003	Rpl19,mt-Cytb
GO:0042493	response to drug	5	926	0.0495	ENSMUSP00000005671,ENSMUSP00000034211,ENSMUSP00000046610,ENSMUSP00000081003,ENSMUSP00000101556	Igf1r,Igf2,Igfbp2,Mt3,mt-Cytb
Cellular Component (GO)
#term ID	term description	observed gene count	background gene count	false discovery rate	matching proteins in your network (IDs)	matching proteins in your network (labels)
GO:0070069	cytochrome complex	6	31	8.15e-10	ENSMUSP00000000090,ENSMUSP00000080993,ENSMUSP00000080994,ENSMUSP00000080997,ENSMUSP00000081003,ENSMUSP00000115419	Cox5a,Cox7c,mt-Co1,mt-Co2,mt-Co3,mt-Cytb
GO:0045277	respiratory chain complex IV	5	19	7.54e-09	ENSMUSP00000000090,ENSMUSP00000080993,ENSMUSP00000080994,ENSMUSP00000080997,ENSMUSP00000115419	Cox5a,Cox7c,mt-Co1,mt-Co2,mt-Co3
GO:0098803	respiratory chain complex	6	78	4.57e-08	ENSMUSP00000000090,ENSMUSP00000080993,ENSMUSP00000080994,ENSMUSP00000080997,ENSMUSP00000081003,ENSMUSP00000115419	Cox5a,Cox7c,mt-Co1,mt-Co2,mt-Co3,mt-Cytb
GO:0032991	protein-containing complex	20	4701	2.75e-07	ENSMUSP00000000090,ENSMUSP00000005671,ENSMUSP00000005933,ENSMUSP00000008517,ENSMUSP00000017548,ENSMUSP00000023752,ENSMUSP00000034211,ENSMUSP00000062412,ENSMUSP00000064515,ENSMUSP00000073392,ENSMUSP00000076733,ENSMUSP00000078786,ENSMUSP00000079180,ENSMUSP00000080993,ENSMUSP00000080994,ENSMUSP00000080996,ENSMUSP00000080997,ENSMUSP00000081003,ENSMUSP00000082582,ENSMUSP00000115419	Aqp2,Cox5a,Cox7c,Hoxd10,Igf1r,Klk1b16,Klk1b21,Klk1b22,Klk1b24,Klk1b27,Mt3,Prpf31,Rpl19,Rps25,Usp39,mt-Atp6,mt-Co1,mt-Co2,mt-Co3,mt-Cytb
GO:0005751	mitochondrial respiratory chain complex IV	4	17	3.40e-07	ENSMUSP00000000090,ENSMUSP00000080993,ENSMUSP00000080994,ENSMUSP00000115419	Cox5a,Cox7c,mt-Co1,mt-Co2
GO:0005743	mitochondrial inner membrane	7	321	2.87e-06	ENSMUSP00000000090,ENSMUSP00000080993,ENSMUSP00000080994,ENSMUSP00000080996,ENSMUSP00000080997,ENSMUSP00000081003,ENSMUSP00000115419	Cox5a,Cox7c,mt-Atp6,mt-Co1,mt-Co2,mt-Co3,mt-Cytb
GO:0031966	mitochondrial membrane	8	539	4.82e-06	ENSMUSP00000000090,ENSMUSP00000034211,ENSMUSP00000080993,ENSMUSP00000080994,ENSMUSP00000080996,ENSMUSP00000080997,ENSMUSP00000081003,ENSMUSP00000115419	Cox5a,Cox7c,Mt3,mt-Atp6,mt-Co1,mt-Co2,mt-Co3,mt-Cytb
GO:0044455	mitochondrial membrane part	6	212	4.82e-06	ENSMUSP00000000090,ENSMUSP00000080993,ENSMUSP00000080994,ENSMUSP00000080996,ENSMUSP00000081003,ENSMUSP00000115419	Cox5a,Cox7c,mt-Atp6,mt-Co1,mt-Co2,mt-Cytb
GO:0005615	extracellular space	10	1131	8.00e-06	ENSMUSP00000005933,ENSMUSP00000023587,ENSMUSP00000023752,ENSMUSP00000034211,ENSMUSP00000046610,ENSMUSP00000073392,ENSMUSP00000076733,ENSMUSP00000078786,ENSMUSP00000082582,ENSMUSP00000101556	Aqp2,Fetub,Igf2,Igfbp2,Klk1b16,Klk1b21,Klk1b22,Klk1b24,Klk1b27,Mt3
GO:0098800	inner mitochondrial membrane protein complex	5	131	8.95e-06	ENSMUSP00000000090,ENSMUSP00000080993,ENSMUSP00000080994,ENSMUSP00000080996,ENSMUSP00000115419	Cox5a,Cox7c,mt-Atp6,mt-Co1,mt-Co2
GO:0098796	membrane protein complex	8	1009	0.00022	ENSMUSP00000000090,ENSMUSP00000005671,ENSMUSP00000080993,ENSMUSP00000080994,ENSMUSP00000080996,ENSMUSP00000080997,ENSMUSP00000081003,ENSMUSP00000115419	Cox5a,Cox7c,Igf1r,mt-Atp6,mt-Co1,mt-Co2,mt-Co3,mt-Cytb
GO:0045275	respiratory chain complex III	2	12	0.0011	ENSMUSP00000080993,ENSMUSP00000081003	mt-Co1,mt-Cytb
GO:1990904	ribonucleoprotein complex	6	765	0.0023	ENSMUSP00000008517,ENSMUSP00000017548,ENSMUSP00000034211,ENSMUSP00000062412,ENSMUSP00000064515,ENSMUSP00000079180	Hoxd10,Mt3,Prpf31,Rpl19,Rps25,Usp39
GO:0005840	ribosome	3	215	0.0182	ENSMUSP00000017548,ENSMUSP00000034211,ENSMUSP00000079180	Mt3,Rpl19,Rps25
GO:0005844	polysome	2	71	0.0269	ENSMUSP00000017548,ENSMUSP00000079180	Rpl19,Rps25
GO:0031090	organelle membrane	9	2740	0.0293	ENSMUSP00000000090,ENSMUSP00000023752,ENSMUSP00000034211,ENSMUSP00000080993,ENSMUSP00000080994,ENSMUSP00000080996,ENSMUSP00000080997,ENSMUSP00000081003,ENSMUSP00000115419	Aqp2,Cox5a,Cox7c,Mt3,mt-Atp6,mt-Co1,mt-Co2,mt-Co3,mt-Cytb
KEGG Pathways
#term ID	term description	observed gene count	background gene count	false discovery rate	matching proteins in your network (IDs)	matching proteins in your network (labels)
mmu05012	Parkinson's disease	8	138	2.65e-10	ENSMUSP00000000090,ENSMUSP00000080993,ENSMUSP00000080994,ENSMUSP00000080996,ENSMUSP00000080997,ENSMUSP00000081003,ENSMUSP00000099702,ENSMUSP00000115419	Cox5a,Cox7c,Ube2l6,mt-Atp6,mt-Co1,mt-Co2,mt-Co3,mt-Cytb
mmu00190	Oxidative phosphorylation	7	129	5.08e-09	ENSMUSP00000000090,ENSMUSP00000080993,ENSMUSP00000080994,ENSMUSP00000080996,ENSMUSP00000080997,ENSMUSP00000081003,ENSMUSP00000115419	Cox5a,Cox7c,mt-Atp6,mt-Co1,mt-Co2,mt-Co3,mt-Cytb
mmu04260	Cardiac muscle contraction	6	75	8.25e-09	ENSMUSP00000000090,ENSMUSP00000080993,ENSMUSP00000080994,ENSMUSP00000080997,ENSMUSP00000081003,ENSMUSP00000115419	Cox5a,Cox7c,mt-Co1,mt-Co2,mt-Co3,mt-Cytb
mmu05010	Alzheimer's disease	7	167	1.43e-08	ENSMUSP00000000090,ENSMUSP00000080993,ENSMUSP00000080994,ENSMUSP00000080996,ENSMUSP00000080997,ENSMUSP00000081003,ENSMUSP00000115419	Cox5a,Cox7c,mt-Atp6,mt-Co1,mt-Co2,mt-Co3,mt-Cytb
mmu05016	Huntington's disease	7	187	2.45e-08	ENSMUSP00000000090,ENSMUSP00000080993,ENSMUSP00000080994,ENSMUSP00000080996,ENSMUSP00000080997,ENSMUSP00000081003,ENSMUSP00000115419	Cox5a,Cox7c,mt-Atp6,mt-Co1,mt-Co2,mt-Co3,mt-Cytb
mmu04714	Thermogenesis	7	223	6.63e-08	ENSMUSP00000000090,ENSMUSP00000080993,ENSMUSP00000080994,ENSMUSP00000080996,ENSMUSP00000080997,ENSMUSP00000081003,ENSMUSP00000115419	Cox5a,Cox7c,mt-Atp6,mt-Co1,mt-Co2,mt-Co3,mt-Cytb
mmu04932	Non-alcoholic fatty liver disease (NAFLD)	6	146	1.59e-07	ENSMUSP00000000090,ENSMUSP00000080993,ENSMUSP00000080994,ENSMUSP00000080997,ENSMUSP00000081003,ENSMUSP00000115419	Cox5a,Cox7c,mt-Co1,mt-Co2,mt-Co3,mt-Cytb
mmu04614	Renin-angiotensin system	3	35	7.36e-05	ENSMUSP00000073392,ENSMUSP00000076733,ENSMUSP00000082582	Klk1b21,Klk1b22,Klk1b24
mmu04961	Endocrine and other factor-regulated calcium reabsorption	3	54	0.00022	ENSMUSP00000073392,ENSMUSP00000076733,ENSMUSP00000082582	Klk1b21,Klk1b22,Klk1b24
mmu01100	Metabolic pathways	7	1296	0.0034	ENSMUSP00000000090,ENSMUSP00000080993,ENSMUSP00000080994,ENSMUSP00000080996,ENSMUSP00000080997,ENSMUSP00000081003,ENSMUSP00000115419	Cox5a,Cox7c,mt-Atp6,mt-Co1,mt-Co2,mt-Co3,mt-Cytb
mmu05205	Proteoglycans in cancer	3	199	0.0075	ENSMUSP00000005671,ENSMUSP00000062412,ENSMUSP00000101556	Hoxd10,Igf1r,Igf2
mmu03010	Ribosome	2	128	0.0402	ENSMUSP00000017548,ENSMUSP00000079180	Rpl19,Rps25
mmu03040	Spliceosome	2	130	0.0402	ENSMUSP00000008517,ENSMUSP00000064515	Prpf31,Usp39
mmu05206	MicroRNAs in cancer	2	138	0.0402	ENSMUSP00000027695,ENSMUSP00000062412	Hoxd10,Slc45a3
UniProt Keywords
#term ID	term description	observed gene count	background gene count	false discovery rate	matching proteins in your network (IDs)	matching proteins in your network (labels)
KW-0999	Mitochondrion inner membrane	7	275	3.02e-06	ENSMUSP00000000090,ENSMUSP00000080993,ENSMUSP00000080994,ENSMUSP00000080996,ENSMUSP00000080997,ENSMUSP00000081003,ENSMUSP00000115419	Cox5a,Cox7c,mt-Atp6,mt-Co1,mt-Co2,mt-Co3,mt-Cytb
KW-0720	Serine protease	5	172	8.98e-05	ENSMUSP00000005933,ENSMUSP00000073392,ENSMUSP00000076733,ENSMUSP00000078786,ENSMUSP00000082582	Klk1b16,Klk1b21,Klk1b22,Klk1b24,Klk1b27
KW-0865	Zymogen	5	208	0.00015	ENSMUSP00000005933,ENSMUSP00000073392,ENSMUSP00000076733,ENSMUSP00000078786,ENSMUSP00000082582	Klk1b16,Klk1b21,Klk1b22,Klk1b24,Klk1b27
KW-0186	Copper	3	63	0.0013	ENSMUSP00000034211,ENSMUSP00000080993,ENSMUSP00000080994	Mt3,mt-Co1,mt-Co2
KW-0679	Respiratory chain	3	61	0.0013	ENSMUSP00000080993,ENSMUSP00000080994,ENSMUSP00000081003	mt-Co1,mt-Co2,mt-Cytb
KW-0349	Heme	3	164	0.0099	ENSMUSP00000000090,ENSMUSP00000080993,ENSMUSP00000081003	Cox5a,mt-Co1,mt-Cytb
KW-0687	Ribonucleoprotein	3	281	0.0402	ENSMUSP00000008517,ENSMUSP00000017548,ENSMUSP00000079180	Prpf31,Rpl19,Rps25
PFAM Protein Domains
#term ID	term description	observed gene count	background gene count	false discovery rate	matching proteins in your network (IDs)	matching proteins in your network (labels)
PF00089	Trypsin	5	161	3.20e-05	ENSMUSP00000005933,ENSMUSP00000073392,ENSMUSP00000076733,ENSMUSP00000078786,ENSMUSP00000082582	Klk1b16,Klk1b21,Klk1b22,Klk1b24,Klk1b27
PF13365	Trypsin-like peptidase domain	3	50	0.00037	ENSMUSP00000073392,ENSMUSP00000078786,ENSMUSP00000082582	Klk1b21,Klk1b24,Klk1b27
INTERPRO Protein Domains and Features
#term ID	term description	observed gene count	background gene count	false discovery rate	matching proteins in your network (IDs)	matching proteins in your network (labels)
IPR001254	Serine proteases, trypsin domain	5	155	4.02e-05	ENSMUSP00000005933,ENSMUSP00000073392,ENSMUSP00000076733,ENSMUSP00000078786,ENSMUSP00000082582	Klk1b16,Klk1b21,Klk1b22,Klk1b24,Klk1b27
IPR001314	Peptidase S1A, chymotrypsin family	5	148	4.02e-05	ENSMUSP00000005933,ENSMUSP00000073392,ENSMUSP00000076733,ENSMUSP00000078786,ENSMUSP00000082582	Klk1b16,Klk1b21,Klk1b22,Klk1b24,Klk1b27
IPR009003	Peptidase S1, PA clan	5	162	4.02e-05	ENSMUSP00000005933,ENSMUSP00000073392,ENSMUSP00000076733,ENSMUSP00000078786,ENSMUSP00000082582	Klk1b16,Klk1b21,Klk1b22,Klk1b24,Klk1b27
IPR018114	Serine proteases, trypsin family, histidine active site	5	135	4.02e-05	ENSMUSP00000005933,ENSMUSP00000073392,ENSMUSP00000076733,ENSMUSP00000078786,ENSMUSP00000082582	Klk1b16,Klk1b21,Klk1b22,Klk1b24,Klk1b27
IPR033116	Serine proteases, trypsin family, serine active site	5	132	4.02e-05	ENSMUSP00000005933,ENSMUSP00000073392,ENSMUSP00000076733,ENSMUSP00000078786,ENSMUSP00000082582	Klk1b16,Klk1b21,Klk1b22,Klk1b24,Klk1b27
SMART Protein Domains
#term ID	term description	observed gene count	background gene count	false discovery rate	matching proteins in your network (IDs)	matching proteins in your network (labels)
SM00020	Trypsin-like serine protease	5	156	1.79e-05	ENSMUSP00000005933,ENSMUSP00000073392,ENSMUSP00000076733,ENSMUSP00000078786,ENSMUSP00000082582	Klk1b16,Klk1b21,Klk1b22,Klk1b24,Klk1b27
#term ID	term description	observed gene count	background gene count	false discovery rate	matching proteins in your network (IDs)	matching proteins in your network (labels)
PMID:28654702	(2017) Stomatin-like protein 2 deficiency results in impaired mitochondrial translation.	6	17	3.51e-09	ENSMUSP00000017548,ENSMUSP00000080993,ENSMUSP00000080994,ENSMUSP00000080996,ENSMUSP00000080997,ENSMUSP00000081003	Rpl19,mt-Atp6,mt-Co1,mt-Co2,mt-Co3,mt-Cytb
PMID:29426945	(2018) Characterization of the complete mitogenome of Indian Mouse Deer, Moschiola indica (Artiodactyla: Tragulidae) and its evolutionary significance.	5	7	1.39e-08	ENSMUSP00000080993,ENSMUSP00000080994,ENSMUSP00000080996,ENSMUSP00000080997,ENSMUSP00000081003	mt-Atp6,mt-Co1,mt-Co2,mt-Co3,mt-Cytb
PMID:16144518	(2005) A mitochondrial genome sequence of the Tibetan antelope (Pantholops hodgsonii).	5	10	3.51e-08	ENSMUSP00000080993,ENSMUSP00000080994,ENSMUSP00000080996,ENSMUSP00000080997,ENSMUSP00000081003	mt-Atp6,mt-Co1,mt-Co2,mt-Co3,mt-Cytb
PMID:18318906	(2008) The adaptive evolution of the mammalian mitochondrial genome.	5	11	3.51e-08	ENSMUSP00000080993,ENSMUSP00000080994,ENSMUSP00000080996,ENSMUSP00000080997,ENSMUSP00000081003	mt-Atp6,mt-Co1,mt-Co2,mt-Co3,mt-Cytb
PMID:21234270	(2011) Helicobacter pylori induces mitochondrial DNA mutation and reactive oxygen species level in AGS cells.	5	12	3.51e-08	ENSMUSP00000080993,ENSMUSP00000080994,ENSMUSP00000080996,ENSMUSP00000080997,ENSMUSP00000081003	mt-Atp6,mt-Co1,mt-Co2,mt-Co3,mt-Cytb
PMID:22013967	(2011) The reference human nuclear mitochondrial sequences compilation validated and implemented on the UCSC genome browser.	5	10	3.51e-08	ENSMUSP00000080993,ENSMUSP00000080994,ENSMUSP00000080996,ENSMUSP00000080997,ENSMUSP00000081003	mt-Atp6,mt-Co1,mt-Co2,mt-Co3,mt-Cytb
PMID:26406369	(2015) Mitochondrial DNA variation in human radiation and disease.	5	11	3.51e-08	ENSMUSP00000080993,ENSMUSP00000080994,ENSMUSP00000080996,ENSMUSP00000080997,ENSMUSP00000081003	mt-Atp6,mt-Co1,mt-Co2,mt-Co3,mt-Cytb
PMID:18284663	(2008) Correlates of substitution rate variation in mammalian protein-coding sequences.	5	13	3.75e-08	ENSMUSP00000080993,ENSMUSP00000080994,ENSMUSP00000080996,ENSMUSP00000080997,ENSMUSP00000081003	mt-Atp6,mt-Co1,mt-Co2,mt-Co3,mt-Cytb
PMID:25539907	(2014) Systematic analysis of the clinical and biochemical characteristics of maternally inherited hypertension in Chinese Han families associated with mitochondrial.	5	13	3.75e-08	ENSMUSP00000080993,ENSMUSP00000080994,ENSMUSP00000080996,ENSMUSP00000080997,ENSMUSP00000081003	mt-Atp6,mt-Co1,mt-Co2,mt-Co3,mt-Cytb
PMID:19546379	(2009) Failures in mitochondrial tRNAMet and tRNAGln metabolism caused by the novel 4401A&gt;G mutation are involved in essential hypertension in a Han Chinese Family.	5	14	4.06e-08	ENSMUSP00000080993,ENSMUSP00000080994,ENSMUSP00000080996,ENSMUSP00000080997,ENSMUSP00000081003	mt-Atp6,mt-Co1,mt-Co2,mt-Co3,mt-Cytb
PMID:20413852	(2010) Polymorphic variation in cytochrome oxidase subunit genes.	5	14	4.06e-08	ENSMUSP00000000090,ENSMUSP00000080993,ENSMUSP00000080994,ENSMUSP00000080997,ENSMUSP00000115419	Cox5a,Cox7c,mt-Co1,mt-Co2,mt-Co3
PMID:23874847	(2013) Structural analysis of mitochondrial mutations reveals a role for bigenomic protein interactions in human disease.	5	15	4.51e-08	ENSMUSP00000000090,ENSMUSP00000080993,ENSMUSP00000080994,ENSMUSP00000081003,ENSMUSP00000115419	Cox5a,Cox7c,mt-Co1,mt-Co2,mt-Cytb
PMID:27604148	(2016) Structure and variation of the mitochondrial genome of fishes.	5	15	4.51e-08	ENSMUSP00000080993,ENSMUSP00000080994,ENSMUSP00000080996,ENSMUSP00000080997,ENSMUSP00000081003	mt-Atp6,mt-Co1,mt-Co2,mt-Co3,mt-Cytb
PMID:29182774	(2018) Heterozygous SSBP1 start loss mutation co-segregates with hearing loss and the m.1555A&gt;G mtDNA variant in a large multigenerational family.	5	16	5.07e-08	ENSMUSP00000080993,ENSMUSP00000080994,ENSMUSP00000080996,ENSMUSP00000080997,ENSMUSP00000081003	mt-Atp6,mt-Co1,mt-Co2,mt-Co3,mt-Cytb
PMID:25685620	(2014) One tree to link them all: a phylogenetic dataset for the European tetrapoda.	5	17	6.12e-08	ENSMUSP00000080993,ENSMUSP00000080994,ENSMUSP00000080996,ENSMUSP00000080997,ENSMUSP00000081003	mt-Atp6,mt-Co1,mt-Co2,mt-Co3,mt-Cytb
PMID:28814717	(2017) Drosophila protease ClpXP specifically degrades DmLRPPRC1 controlling mitochondrial mRNA and translation.	5	17	6.12e-08	ENSMUSP00000080993,ENSMUSP00000080994,ENSMUSP00000080996,ENSMUSP00000080997,ENSMUSP00000081003	mt-Atp6,mt-Co1,mt-Co2,mt-Co3,mt-Cytb
PMID:23691106	(2013) Maternal low-protein diet affects epigenetic regulation of hepatic mitochondrial DNA transcription in a sex-specific manner in newborn piglets associated with GR binding to its promoter.	5	19	8.70e-08	ENSMUSP00000080993,ENSMUSP00000080994,ENSMUSP00000080996,ENSMUSP00000080997,ENSMUSP00000081003	mt-Atp6,mt-Co1,mt-Co2,mt-Co3,mt-Cytb
PMID:2776968	(1989) Mitochondrial gene expression in male germ cells of the mouse.	4	4	1.32e-07	ENSMUSP00000080993,ENSMUSP00000080994,ENSMUSP00000080996,ENSMUSP00000081003	mt-Atp6,mt-Co1,mt-Co2,mt-Cytb
PMID:18835491	(2008) Neonatal mitochondrial encephaloneuromyopathy due to a defect of mitochondrial protein synthesis.	5	22	1.48e-07	ENSMUSP00000080993,ENSMUSP00000080994,ENSMUSP00000080996,ENSMUSP00000080997,ENSMUSP00000081003	mt-Atp6,mt-Co1,mt-Co2,mt-Co3,mt-Cytb
PMID:27764247	(2016) SIRT1-PGC1Alfa-NFKB Pathway of Oxidative and Inflammatory Stress during Trypanosoma cruzi Infection: Benefits of SIRT1-Targeted Therapy in Improving Heart Function in Chagas Disease.	5	26	2.94e-07	ENSMUSP00000080993,ENSMUSP00000080994,ENSMUSP00000080996,ENSMUSP00000080997,ENSMUSP00000081003	mt-Atp6,mt-Co1,mt-Co2,mt-Co3,mt-Cytb
PMID:27507060	(2016) Targeting antisense mitochondrial ncRNAs inhibits murine melanoma tumor growth and metastasis through reduction in survival and invasion factors.	5	29	4.57e-07	ENSMUSP00000080993,ENSMUSP00000080994,ENSMUSP00000080996,ENSMUSP00000080997,ENSMUSP00000081003	mt-Atp6,mt-Co1,mt-Co2,mt-Co3,mt-Cytb
PMID:19533212	(2009) Comparative genomics of Drosophila mtDNA: Novel features of conservation and change across functional domains and lineages.	4	7	5.06e-07	ENSMUSP00000080994,ENSMUSP00000080996,ENSMUSP00000080997,ENSMUSP00000081003	mt-Atp6,mt-Co2,mt-Co3,mt-Cytb
PMID:23547827	(2013) Inosine triphosphate pyrophosphohydrolase (ITPA) polymorphic sequence variants in adult hematological malignancy patients and possible association with mitochondrial DNA defects.	4	7	5.06e-07	ENSMUSP00000080993,ENSMUSP00000080994,ENSMUSP00000080997,ENSMUSP00000081003	mt-Co1,mt-Co2,mt-Co3,mt-Cytb
PMID:27067525	(2016) Drosophila mitochondrial topoisomerase III alpha affects the aging process via maintenance of mitochondrial function and genome integrity.	4	7	5.06e-07	ENSMUSP00000080993,ENSMUSP00000080994,ENSMUSP00000080996,ENSMUSP00000080997	mt-Atp6,mt-Co1,mt-Co2,mt-Co3
PMID:21551352	(2011) Evolutionary patterns of the mitochondrial genome in Metazoa: exploring the role of mutation and selection in mitochondrial protein coding genes.	4	8	6.67e-07	ENSMUSP00000080993,ENSMUSP00000080996,ENSMUSP00000080997,ENSMUSP00000081003	mt-Atp6,mt-Co1,mt-Co3,mt-Cytb
PMID:29180746	(2017) NumtS colonization in mammalian genomes.	4	8	6.67e-07	ENSMUSP00000080993,ENSMUSP00000080994,ENSMUSP00000080997,ENSMUSP00000081003	mt-Co1,mt-Co2,mt-Co3,mt-Cytb
PMID:22992290	(2012) Next generation sequencing and comparative analyses of Xenopus mitogenomes.	4	9	8.92e-07	ENSMUSP00000080993,ENSMUSP00000080996,ENSMUSP00000080997,ENSMUSP00000081003	mt-Atp6,mt-Co1,mt-Co3,mt-Cytb
PMID:25056089	(2014) Molecular characterization of a Chinese family carrying a novel C4329A mutation in mitochondrial tRNAIle and tRNAGln genes.	4	9	8.92e-07	ENSMUSP00000080994,ENSMUSP00000080996,ENSMUSP00000080997,ENSMUSP00000081003	mt-Atp6,mt-Co2,mt-Co3,mt-Cytb
PMID:21278163	(2011) TEFM (c17orf42) is necessary for transcription of human mtDNA.	5	37	1.01e-06	ENSMUSP00000080993,ENSMUSP00000080994,ENSMUSP00000080996,ENSMUSP00000080997,ENSMUSP00000081003	mt-Atp6,mt-Co1,mt-Co2,mt-Co3,mt-Cytb
PMID:15219233	(2004) Low number of mitochondrial pseudogenes in the chicken (Gallus gallus) nuclear genome: implications for molecular inference of population history and phylogenetics.	4	10	1.12e-06	ENSMUSP00000080993,ENSMUSP00000080994,ENSMUSP00000080997,ENSMUSP00000081003	mt-Co1,mt-Co2,mt-Co3,mt-Cytb
PMID:24695069	(2014) Evidence of positive selection in mitochondrial complexes I and V of the African elephant.	4	10	1.12e-06	ENSMUSP00000080993,ENSMUSP00000080994,ENSMUSP00000080997,ENSMUSP00000081003	mt-Co1,mt-Co2,mt-Co3,mt-Cytb
PMID:28510580	(2017) Disease-associated mitochondrial mutations and the evolution of primate mitogenomes.	4	10	1.12e-06	ENSMUSP00000080993,ENSMUSP00000080994,ENSMUSP00000080997,ENSMUSP00000081003	mt-Co1,mt-Co2,mt-Co3,mt-Cytb
PMID:19398658	(2009) Mitochondrial transfer RNAMet 4435A&gt;G mutation is associated with maternally inherited hypertension in a Chinese pedigree.	4	11	1.39e-06	ENSMUSP00000080993,ENSMUSP00000080994,ENSMUSP00000080997,ENSMUSP00000081003	mt-Co1,mt-Co2,mt-Co3,mt-Cytb
PMID:20823090	(2011) Allotopic expression of mitochondrial-encoded genes in mammals: achieved goal, undemonstrated mechanism or impossible task?	4	11	1.39e-06	ENSMUSP00000080993,ENSMUSP00000080994,ENSMUSP00000080996,ENSMUSP00000080997	mt-Atp6,mt-Co1,mt-Co2,mt-Co3
PMID:26365306	(2015) Metalloprotease OMA1 Fine-tunes Mitochondrial Bioenergetic Function and Respiratory Supercomplex Stability.	4	11	1.39e-06	ENSMUSP00000000090,ENSMUSP00000080993,ENSMUSP00000080996,ENSMUSP00000081003	Cox5a,mt-Atp6,mt-Co1,mt-Cytb
PMID:26492889	(2015) Gene expression signature in mouse thyroid tissue after (131)I and (211)At exposure.	5	42	1.39e-06	ENSMUSP00000005933,ENSMUSP00000073392,ENSMUSP00000076733,ENSMUSP00000078786,ENSMUSP00000082582	Klk1b16,Klk1b21,Klk1b22,Klk1b24,Klk1b27
PMID:27161322	(2016) A Hypertension-Associated tRNAAla Mutation Alters tRNA Metabolism and Mitochondrial Function.	4	11	1.39e-06	ENSMUSP00000080993,ENSMUSP00000080996,ENSMUSP00000080997,ENSMUSP00000081003	mt-Atp6,mt-Co1,mt-Co3,mt-Cytb
PMID:28486518	(2017) Complete mitochondrial genomes of two blattid cockroaches, Periplaneta australasiae and Neostylopyga rhombifolia, and phylogenetic relationships within the Blattaria.	4	11	1.39e-06	ENSMUSP00000080993,ENSMUSP00000080994,ENSMUSP00000080996,ENSMUSP00000081003	mt-Atp6,mt-Co1,mt-Co2,mt-Cytb
PMID:26462158	(2015) Decoding Warburg's hypothesis: tumor-related mutations in the mitochondrial respiratory chain.	5	43	1.50e-06	ENSMUSP00000080993,ENSMUSP00000080994,ENSMUSP00000080996,ENSMUSP00000080997,ENSMUSP00000081003	mt-Atp6,mt-Co1,mt-Co2,mt-Co3,mt-Cytb
PMID:28099114	(2017) Mitochondrial respiratory gene expression is suppressed in many cancers.	4	12	1.53e-06	ENSMUSP00000080993,ENSMUSP00000080994,ENSMUSP00000080996,ENSMUSP00000080997	mt-Atp6,mt-Co1,mt-Co2,mt-Co3
PMID:17895983	(2007) Analysis of mitochondrial DNA sequences in childhood encephalomyopathies reveals new disease-associated variants.	4	13	1.95e-06	ENSMUSP00000080993,ENSMUSP00000080996,ENSMUSP00000080997,ENSMUSP00000081003	mt-Atp6,mt-Co1,mt-Co3,mt-Cytb
PMID:28851277	(2017) Variation and evolution of polyadenylation profiles in sauropsid mitochondrial mRNAs as deduced from the high-throughput RNA sequencing.	4	13	1.95e-06	ENSMUSP00000080993,ENSMUSP00000080996,ENSMUSP00000080997,ENSMUSP00000081003	mt-Atp6,mt-Co1,mt-Co3,mt-Cytb
PMID:26996456	(2016) CpG methylation patterns of human mitochondrial DNA.	4	14	2.39e-06	ENSMUSP00000080993,ENSMUSP00000080994,ENSMUSP00000080996,ENSMUSP00000081003	mt-Atp6,mt-Co1,mt-Co2,mt-Cytb
PMID:18226200	(2008) Systematic sequencing of mRNA from the Antarctic krill (Euphausia superba) and first tissue specific transcriptional signature.	4	15	2.95e-06	ENSMUSP00000080994,ENSMUSP00000080996,ENSMUSP00000080997,ENSMUSP00000081003	mt-Atp6,mt-Co2,mt-Co3,mt-Cytb
PMID:20798880	(2009) Mitochondria, cognitive impairment, and Alzheimer's disease.	4	15	2.95e-06	ENSMUSP00000080993,ENSMUSP00000080994,ENSMUSP00000080996,ENSMUSP00000080997	mt-Atp6,mt-Co1,mt-Co2,mt-Co3
PMID:21543342	(2011) Mitochondrial subversion in cancer.	4	15	2.95e-06	ENSMUSP00000080993,ENSMUSP00000080994,ENSMUSP00000080996,ENSMUSP00000081003	mt-Atp6,mt-Co1,mt-Co2,mt-Cytb
PMID:21854831	(2012) Animal models of human mitochondrial DNA mutations.	4	15	2.95e-06	ENSMUSP00000080993,ENSMUSP00000080996,ENSMUSP00000080997,ENSMUSP00000081003	mt-Atp6,mt-Co1,mt-Co3,mt-Cytb
PMID:26545237	(2015) Mitochondrial Transcription Factor A (TFAM) Binds to RNA Containing 4-Way Junctions and Mitochondrial tRNA.	4	15	2.95e-06	ENSMUSP00000080993,ENSMUSP00000080994,ENSMUSP00000080997,ENSMUSP00000081003	mt-Co1,mt-Co2,mt-Co3,mt-Cytb
PMID:26016801	(2015) Mitochondrial transcript maturation and its disorders.	5	53	3.16e-06	ENSMUSP00000080993,ENSMUSP00000080994,ENSMUSP00000080996,ENSMUSP00000080997,ENSMUSP00000081003	mt-Atp6,mt-Co1,mt-Co2,mt-Co3,mt-Cytb
PMID:19955254	(2009) Mitochondria, bioenergetics, and the epigenome in eukaryotic and human evolution.	4	16	3.24e-06	ENSMUSP00000080993,ENSMUSP00000080996,ENSMUSP00000081003,ENSMUSP00000101556	Igf2,mt-Atp6,mt-Co1,mt-Cytb
PMID:28242633	(2017) Divergent Effects of miR-181 Family Members on Myocardial Function Through Protective Cytosolic and Detrimental Mitochondrial microRNA Targets.	4	16	3.24e-06	ENSMUSP00000000090,ENSMUSP00000080993,ENSMUSP00000080994,ENSMUSP00000080997	Cox5a,mt-Co1,mt-Co2,mt-Co3
PMID:23166696	(2012) Macroevolutionary dynamics and historical biogeography of primate diversification inferred from a species supermatrix.	4	17	3.85e-06	ENSMUSP00000080993,ENSMUSP00000080994,ENSMUSP00000080997,ENSMUSP00000081003	mt-Co1,mt-Co2,mt-Co3,mt-Cytb
PMID:23603806	(2013) Mutations in mitochondrial ribosomal protein MRPL12 leads to growth retardation, neurological deterioration and mitochondrial translation deficiency.	4	17	3.85e-06	ENSMUSP00000080993,ENSMUSP00000080994,ENSMUSP00000080997,ENSMUSP00000081003	mt-Co1,mt-Co2,mt-Co3,mt-Cytb
PMID:26665161	(2015) freeQuant: A Mass Spectrometry Label-Free Quantification Software Tool for Complex Proteome Analysis.	4	17	3.85e-06	ENSMUSP00000080993,ENSMUSP00000080994,ENSMUSP00000080997,ENSMUSP00000081003	mt-Co1,mt-Co2,mt-Co3,mt-Cytb
PMID:12513701	(2002) Mitochondrial defects in cancer.	4	18	4.45e-06	ENSMUSP00000080993,ENSMUSP00000080996,ENSMUSP00000080997,ENSMUSP00000081003	mt-Atp6,mt-Co1,mt-Co3,mt-Cytb
PMID:20862300	(2010) Impact of the mitochondrial genetic background in complex III deficiency.	4	18	4.45e-06	ENSMUSP00000000090,ENSMUSP00000080996,ENSMUSP00000080997,ENSMUSP00000081003	Cox5a,mt-Atp6,mt-Co3,mt-Cytb
PMID:26317207	(2015) Leptomonas seymouri: Adaptations to the Dixenous Life Cycle Analyzed by Genome Sequencing, Transcriptome Profiling and Co-infection with Leishmania donovani.	4	18	4.45e-06	ENSMUSP00000080993,ENSMUSP00000080994,ENSMUSP00000080997,ENSMUSP00000081003	mt-Co1,mt-Co2,mt-Co3,mt-Cytb
PMID:27577013	(2016) On the saliva proteome of the Eastern European house mouse (Mus musculus musculus) focusing on sexual signalling and immunity.	5	60	4.79e-06	ENSMUSP00000005933,ENSMUSP00000073392,ENSMUSP00000076733,ENSMUSP00000078786,ENSMUSP00000082582	Klk1b16,Klk1b21,Klk1b22,Klk1b24,Klk1b27
PMID:26846578	(2016) Mitochondrial cytochrome c oxidase deficiency.	4	19	5.01e-06	ENSMUSP00000000090,ENSMUSP00000080993,ENSMUSP00000080994,ENSMUSP00000080997	Cox5a,mt-Co1,mt-Co2,mt-Co3
PMID:23300484	(2013) MTERF3 regulates mitochondrial ribosome biogenesis in invertebrates and mammals.	4	20	5.91e-06	ENSMUSP00000080993,ENSMUSP00000080994,ENSMUSP00000080997,ENSMUSP00000081003	mt-Co1,mt-Co2,mt-Co3,mt-Cytb
PMID:26221731	(2015) A Role for the Mitochondrial Protein Mrpl44 in Maintaining OXPHOS Capacity.	4	20	5.91e-06	ENSMUSP00000080993,ENSMUSP00000080994,ENSMUSP00000080997,ENSMUSP00000081003	mt-Co1,mt-Co2,mt-Co3,mt-Cytb
PMID:27114639	(2016) Atrazine exposure causes mitochondrial toxicity in liver and muscle cell lines.	4	20	5.91e-06	ENSMUSP00000080993,ENSMUSP00000080994,ENSMUSP00000080996,ENSMUSP00000080997	mt-Atp6,mt-Co1,mt-Co2,mt-Co3
PMID:23835535	(2013) The clinical maze of mitochondrial neurology.	5	65	6.44e-06	ENSMUSP00000080993,ENSMUSP00000080994,ENSMUSP00000080996,ENSMUSP00000080997,ENSMUSP00000081003	mt-Atp6,mt-Co1,mt-Co2,mt-Co3,mt-Cytb
PMID:26035862	(2015) Yeast as a system for modeling mitochondrial disease mechanisms and discovering therapies.	5	65	6.44e-06	ENSMUSP00000080993,ENSMUSP00000080994,ENSMUSP00000080996,ENSMUSP00000080997,ENSMUSP00000081003	mt-Atp6,mt-Co1,mt-Co2,mt-Co3,mt-Cytb
PMID:21532982	(2011) The Mitoscriptome in Aging and Disease.	4	21	6.49e-06	ENSMUSP00000080993,ENSMUSP00000080996,ENSMUSP00000080997,ENSMUSP00000081003	mt-Atp6,mt-Co1,mt-Co3,mt-Cytb
PMID:23171548	(2013) The conserved interaction of C7orf30 with MRPL14 promotes biogenesis of the mitochondrial large ribosomal subunit and mitochondrial translation.	4	21	6.49e-06	ENSMUSP00000080993,ENSMUSP00000080994,ENSMUSP00000080996,ENSMUSP00000081003	mt-Atp6,mt-Co1,mt-Co2,mt-Cytb
PMID:26308211	(2015) Kidney-Specific Reduction of Oxidative Phosphorylation Genes Derived from Spontaneously Hypertensive Rat.	4	21	6.49e-06	ENSMUSP00000080993,ENSMUSP00000080994,ENSMUSP00000080996,ENSMUSP00000081003	mt-Atp6,mt-Co1,mt-Co2,mt-Cytb
PMID:26121977	(2015) Lipopolysaccharide significantly influences the hepatic triglyceride metabolism in growing pigs.	4	22	7.32e-06	ENSMUSP00000080993,ENSMUSP00000080994,ENSMUSP00000080996,ENSMUSP00000081003	mt-Atp6,mt-Co1,mt-Co2,mt-Cytb
PMID:21245038	(2011) Human 2'-phosphodiesterase localizes to the mitochondrial matrix with a putative function in mitochondrial RNA turnover.	4	23	8.47e-06	ENSMUSP00000080993,ENSMUSP00000080994,ENSMUSP00000080997,ENSMUSP00000081003	mt-Co1,mt-Co2,mt-Co3,mt-Cytb
PMID:22848457	(2012) Trypanosoma cruzi IV causing outbreaks of acute Chagas disease and infections by different haplotypes in the Western Brazilian Amazonia.	3	3	8.89e-06	ENSMUSP00000080993,ENSMUSP00000080994,ENSMUSP00000081003	mt-Co1,mt-Co2,mt-Cytb
PMID:28529879	(2017) Beyond the raccoon roundworm: The natural history of non-raccoon Baylisascaris species in the New World.	3	3	8.89e-06	ENSMUSP00000080993,ENSMUSP00000080996,ENSMUSP00000081003	mt-Atp6,mt-Co1,mt-Cytb
PMID:26398948	(2015) Xenobiotics that affect oxidative phosphorylation alter differentiation of human adipose-derived stem cells at concentrations that are found in human blood.	4	25	1.10e-05	ENSMUSP00000080993,ENSMUSP00000080994,ENSMUSP00000080996,ENSMUSP00000080997	mt-Atp6,mt-Co1,mt-Co2,mt-Co3
PMID:29050365	(2017) Mitochondrial genome variation and prostate cancer: a review of the mutational landscape and application to clinical management.	4	25	1.10e-05	ENSMUSP00000080993,ENSMUSP00000080996,ENSMUSP00000080997,ENSMUSP00000081003	mt-Atp6,mt-Co1,mt-Co3,mt-Cytb
PMID:29146908	(2017) LRPPRC-mediated folding of the mitochondrial transcriptome.	4	25	1.10e-05	ENSMUSP00000080993,ENSMUSP00000080996,ENSMUSP00000080997,ENSMUSP00000081003	mt-Atp6,mt-Co1,mt-Co3,mt-Cytb
PMID:24789369	(2014) Cardiomyocyte-specific miRNA-30c over-expression causes dilated cardiomyopathy.	4	26	1.21e-05	ENSMUSP00000080993,ENSMUSP00000080994,ENSMUSP00000080997,ENSMUSP00000081003	mt-Co1,mt-Co2,mt-Co3,mt-Cytb
PMID:23908630	(2013) Identification and characterization of CHCHD1, AURKAIP1, and CRIF1 as new members of the mammalian mitochondrial ribosome.	4	27	1.37e-05	ENSMUSP00000080993,ENSMUSP00000080994,ENSMUSP00000080996,ENSMUSP00000081003	mt-Atp6,mt-Co1,mt-Co2,mt-Cytb
PMID:12160735	(2002) A quantitative and validated SAGE transcriptome reference for adult mouse heart.	3	4	1.41e-05	ENSMUSP00000080993,ENSMUSP00000080994,ENSMUSP00000080997	mt-Co1,mt-Co2,mt-Co3
PMID:21152400	(2010) Reconstructing mammalian phylogenies: a detailed comparison of the cytochrome B and cytochrome oxidase subunit I mitochondrial genes.	3	4	1.41e-05	ENSMUSP00000080993,ENSMUSP00000080994,ENSMUSP00000081003	mt-Co1,mt-Co2,mt-Cytb
PMID:21666256	(2011) PDE12 removes mitochondrial RNA poly(A) tails and controls translation in human mitochondria.	4	28	1.41e-05	ENSMUSP00000080993,ENSMUSP00000080996,ENSMUSP00000080997,ENSMUSP00000081003	mt-Atp6,mt-Co1,mt-Co3,mt-Cytb
PMID:21880015	(2012) LRPPRC mutation suppresses cytochrome oxidase activity by altering mitochondrial RNA transcript stability in a mouse model.	3	4	1.41e-05	ENSMUSP00000080993,ENSMUSP00000080994,ENSMUSP00000080997	mt-Co1,mt-Co2,mt-Co3
PMID:25532965	(2014) Absence of genetic structure in Baylisascaris schroederi populations, a giant panda parasite, determined by mitochondrial sequencing.	3	4	1.41e-05	ENSMUSP00000080993,ENSMUSP00000080996,ENSMUSP00000081003	mt-Atp6,mt-Co1,mt-Cytb
PMID:25542029	(2014) The endemic insular and peninsular species Chaetodipus spinatus (Mammalia, Heteromyidae) breaks patterns for Baja California.	3	4	1.41e-05	ENSMUSP00000080993,ENSMUSP00000080997,ENSMUSP00000081003	mt-Co1,mt-Co3,mt-Cytb
PMID:25607944	(2015) Phytomonas: trypanosomatids adapted to plant environments.	3	4	1.41e-05	ENSMUSP00000080993,ENSMUSP00000080994,ENSMUSP00000080997	mt-Co1,mt-Co2,mt-Co3
PMID:28356157	(2017) Migration of mitochondrial DNA in the nuclear genome of colorectal adenocarcinoma.	3	4	1.41e-05	ENSMUSP00000080993,ENSMUSP00000080994,ENSMUSP00000080997	mt-Co1,mt-Co2,mt-Co3
PMID:28948106	(2017) Sylvatic host associations of Triatominae and implications for Chagas disease reservoirs: a review and new host records based on archival specimens.	3	4	1.41e-05	ENSMUSP00000080993,ENSMUSP00000080994,ENSMUSP00000081003	mt-Co1,mt-Co2,mt-Cytb
PMID:29344903	(2018) Nuclear genes involved in mitochondrial diseases caused by instability of mitochondrial DNA.	4	28	1.41e-05	ENSMUSP00000080993,ENSMUSP00000080994,ENSMUSP00000080997,ENSMUSP00000081003	mt-Co1,mt-Co2,mt-Co3,mt-Cytb
PMID:20617147	(2010) Estrogen receptor signaling and its relationship to cytokines in systemic lupus erythematosus.	4	29	1.56e-05	ENSMUSP00000005671,ENSMUSP00000080993,ENSMUSP00000080994,ENSMUSP00000080996	Igf1r,mt-Atp6,mt-Co1,mt-Co2
PMID:25008111	(2014) A human mitochondrial poly(A) polymerase mutation reveals the complexities of post-transcriptional mitochondrial gene expression.	4	29	1.56e-05	ENSMUSP00000080993,ENSMUSP00000080996,ENSMUSP00000080997,ENSMUSP00000081003	mt-Atp6,mt-Co1,mt-Co3,mt-Cytb
PMID:29026004	(2017) Oxidative stress regulates cellular bioenergetics in esophageal squamous cell carcinoma cell.	4	29	1.56e-05	ENSMUSP00000080993,ENSMUSP00000080994,ENSMUSP00000080996,ENSMUSP00000081003	mt-Atp6,mt-Co1,mt-Co2,mt-Cytb
PMID:17931413	(2007) EST analysis on pig mitochondria reveal novel expression differences between developmental and adult tissues.	3	5	1.92e-05	ENSMUSP00000080994,ENSMUSP00000080996,ENSMUSP00000080997	mt-Atp6,mt-Co2,mt-Co3
PMID:20812865	(2011) Chronic exposure to sulfide causes accelerated degradation of cytochrome c oxidase in ethylmalonic encephalopathy.	3	5	1.92e-05	ENSMUSP00000000090,ENSMUSP00000080993,ENSMUSP00000080994	Cox5a,mt-Co1,mt-Co2
PMID:26834962	(2016) Exercise-induced mitochondrial p53 repairs mtDNA mutations in mutator mice.	4	31	1.92e-05	ENSMUSP00000080993,ENSMUSP00000080994,ENSMUSP00000080996,ENSMUSP00000081003	mt-Atp6,mt-Co1,mt-Co2,mt-Cytb
PMID:26925120	(2016) Expression and clinical significance of cytochrome c oxidase subunit IV in colorectal cancer patients.	3	5	1.92e-05	ENSMUSP00000080993,ENSMUSP00000080994,ENSMUSP00000080997	mt-Co1,mt-Co2,mt-Co3
PMID:29036396	(2017) The FASTK family of proteins: emerging regulators of mitochondrial RNA biology.	4	31	1.92e-05	ENSMUSP00000080993,ENSMUSP00000080994,ENSMUSP00000080997,ENSMUSP00000081003	mt-Co1,mt-Co2,mt-Co3,mt-Cytb
PMID:26150313	(2015) Transcriptome analysis of mRNA and miRNA in skeletal muscle indicates an important network for differential Residual Feed Intake in pigs.	4	32	2.05e-05	ENSMUSP00000005671,ENSMUSP00000080993,ENSMUSP00000080997,ENSMUSP00000101556	Igf1r,Igf2,mt-Co1,mt-Co3
PMID:27814641	(2017) The little big genome: the organization of mitochondrial DNA.	4	32	2.05e-05	ENSMUSP00000080993,ENSMUSP00000080996,ENSMUSP00000080997,ENSMUSP00000081003	mt-Atp6,mt-Co1,mt-Co3,mt-Cytb
PMID:20939803	(2011) Diabetic retinopathy, superoxide damage and antioxidants.	4	34	2.51e-05	ENSMUSP00000080993,ENSMUSP00000080994,ENSMUSP00000080997,ENSMUSP00000081003	mt-Co1,mt-Co2,mt-Co3,mt-Cytb
PMID:18186947	(2008) Halibut mitochondrial genomes contain extensive heteroplasmic tandem repeat arrays involved in DNA recombination.	3	6	2.66e-05	ENSMUSP00000080993,ENSMUSP00000080996,ENSMUSP00000081003	mt-Atp6,mt-Co1,mt-Cytb
PMID:20333220	(2009) High rate of large deletions in Caenorhabditis briggsae mitochondrial genome mutation processes.	3	6	2.66e-05	ENSMUSP00000080996,ENSMUSP00000080997,ENSMUSP00000081003	mt-Atp6,mt-Co3,mt-Cytb
PMID:20929553	(2010) Analysis of mtDNA sequence variants in colorectal adenomatous polyps.	3	6	2.66e-05	ENSMUSP00000080993,ENSMUSP00000080996,ENSMUSP00000081003	mt-Atp6,mt-Co1,mt-Cytb
[truncated: 206 more columns]

## Sheet: Tcte1
#node	identifier	domain_summary_url	annotation	other_names_and_aliases
Spats1	10090.ENSMUSP00000024731	https://smart.embl.de/smart/DDvec.cgi?smart=269:Pfam_SASRP1(10|257)+	Spermatogenesis associated, serine-rich 1	1700011H05	1700011H05Rik	1700011H05Rik	4933400B06	4933400B06Rik	4933400B06Rik	71020	71020	A2RRY8	A2RRY8	A2RRY8	AAI31910.1	AAQ88273.1	AK005865	AK016586	AY336501	BAB24285.1	BAB30325.1	BC131909	CCDS50118.1	Daip2	Ddip	Ddip	Ddip	Ddip	Ddip	Dvl2-DEP domain-interacting protein	Dvl2-DEP domain-interacting protein	ENSMUSG00000023935	ENSMUSG00000023935	ENSMUSG00000023935	ENSMUSP00000024730	ENSMUSP00000024731	ENSMUSP00000024731	ENSMUSP00000024731	ENSMUSP00000084289	ENSMUST00000024730	ENSMUST00000024731	ENSMUST00000024731	ENSMUST00000024731	ENSMUST00000087056	MGI:1918270	MGI:1918270	NM_027649	NM_027649.3	NP_081925
Nup210l	10090.ENSMUSP00000029548	https://smart.embl.de/smart/DDvec.cgi?smart=1881:TRANS(13|32)+BID_2(457|536)+BID_2(1077|1152)+TRANS(1807|1829)+	Nuclear pore membrane glycoprotein 210-like; Nucleoporin 210-like	4930548O11	4930548O11Rik	4930548O11Rik	77595	77595	AC121963	AK019752	BAB31846.1	CCDS50969.1	ENSMUSG00000027939	ENSMUSG00000027939	ENSMUSG00000027939	ENSMUSP00000029548	ENSMUSP00000029548	ENSMUSP00000029548	ENSMUSP00000091637	ENSMUSP00000091638	ENSMUST00000029548	ENSMUST00000029548	ENSMUST00000029548	ENSMUST00000094093	ENSMUST00000094094	MGI:1924845	MGI:1924845	Mm.159949	NM_029937	NM_029937.1	NP_084213	NP_084213	NP_084213.1	NP_084213.1	NP_084213.1	NUP210L	Nuclear pore membrane glycoprotein 210-like	Nuclear pore membrane glycoprotein 210-like	Nucleoporin 210 kDa-like	Nucleoporin 210 kDa-like	Nucleoporin 210-like	Nucleoporin Nup210-like	Nucleoporin Nup210-like	Nup210l	Nup210l	Nup210l	Nup210l	Nup210l	Nup210l
Tcp11	10090.ENSMUSP00000038590	https://smart.embl.de/smart/DDvec.cgi?smart=567:Pfam_Tcp11(126|551)+	T-complex protein 11; Plays a role in the process of sperm capacitation and acrosome reactions. Probable receptor for the putative fertilization-promoting peptide (FPP) at the sperm membrane that may modulate the activity of the adenylyl cyclase cAMP pathway; Belongs to the TCP11 family	AAH89528.1	B2KF23	B2KF24	B2KF25	BC089528	CCDS37526.1	CCDS50045.1	D17Ken1	D17Ken1	D17Ken1	ENSMUSG00000062859	ENSMUSG00000062859	ENSMUSG00000062859	ENSMUSP00000038590	ENSMUSP00000038590	ENSMUSP00000038590	ENSMUSP00000046002	ENSMUSP00000046002	ENSMUSP00000072422	ENSMUSP00000110485	ENSMUSP00000110485	ENSMUSP00000116959	ENSMUSP00000116959	ENSMUSP00000122010	ENSMUST00000042692	ENSMUST00000042692	ENSMUST00000042692	ENSMUST00000043925	ENSMUST00000043925	ENSMUST00000072628	ENSMUST00000114836	ENSMUST00000114836	ENSMUST00000123628	ENSMUST00000129046	ENSMUST00000129046	ENSMUST00000141806	MGI:98544	Mm.29758	NM_001085555	NM_001085555.1	NM_013687	NM_013687.3	NP_001079024	NP_001079024	NP_001079024.1	NP_038715
Supt3	10090.ENSMUSP00000050783	https://smart.embl.de/smart/DDvec.cgi?smart=374:Pfam_TFIID-18kDa(24|116)+	Suppressor of Ty 3 homolog (S. cerevisiae), isoform CRA_a; Suppressor of Ty 3	109115	109115	2310066G22	2310066G22Rik	2310066G22Rik	AC154500	AC164546	AI315192	AI315192	AK075916	B0QZW4	B0QZW5	BAC36052.1	CCDS37625.1	CT573363	EDL23424.1	ENSMUSG00000038954	ENSMUSG00000038954	ENSMUSG00000038954	ENSMUSP00000050783	ENSMUSP00000050783	ENSMUSP00000050783	ENSMUSP00000084292	ENSMUSP00000120197	ENSMUSP00000121148	ENSMUSP00000121148	ENSMUST00000050630	ENSMUST00000050630	ENSMUST00000050630	ENSMUST00000087058	ENSMUST00000127798	ENSMUST00000127798	ENSMUST00000129416	ENSMUST00000130623	MGI:1923723	MGI:1923723	Mm.431327	NM_178652	NM_178652.2	NP_001344249	NP_848767	NP_848767.1	NP_848767.1	NP_848767.1	OTTMUSG00000030963	OTTMUSG00000030963
Dcst1	10090.ENSMUSP00000065502	https://smart.embl.de/smart/DDvec.cgi?smart=732:COIL(18|44)+TRANS(74|96)+TRANS(108|125)+TRANS(398|420)+Pfam_DC_STAMP(431|621)+	E3 ubiquitin-protein ligase DCST1; E3 ubiquitin-protein ligase which mediates 'Lys-48'- linked ubiquitination of STAT2 and induces its proteosomal degradation thereby negatively regulating type-I-interferon signaling	2.3.2.27	77772	77772	A330106H01Rik	A330106H01Rik	AAI25479.1	AAI25481.1	BC125478	BC125480	CCDS38490.1	DC-STAMP domain containing 1	DC-STAMP domain containing 1	DC-STAMP domain containing 1	DC-STAMP domain-containing protein 1	DC-STAMP domain-containing protein 1	DCST1	DCST1_MOUSE	DCST1_MOUSE	Dcst1	Dcst1	Dcst1	Dcst1	Dcst1	Dcst1	Dcst1	Dcst1	Dcst1-001	Dcst1-001	Dcst1-002	Dcst1-002	Dcst1-003	Dcst1-003	Dcst1-004	Dcst1-004	Dcst1-005	Dcst1-005	E3 ubiquitin-protein ligase DCST1	E3 ubiquitin-protein ligase DCST1	EC 2.3.2.27	ENSMUSG00000042672	ENSMUSG00000042672	ENSMUSG00000042672	ENSMUSP00000045509	ENSMUSP00000065502	ENSMUSP00000065502	ENSMUSP00000065502
Tcp11x2	10090.ENSMUSP00000077676	https://smart.embl.de/smart/DDvec.cgi?smart=503:Pfam_Tcp11(62|487)+	T-complex 11 family, X-linked 2; RIKEN cDNA 1700008I05 gene	1700008I05RIK	1700008I05Rik	1700008I05Rik	1700008I05Rik	1700008I05Rik	1700008I05Rik	1700008I05Rik	1700008I05Rik	1700008I05Rik-001	71841	71841	A2AEI7	A2AEI7	A2AEI7	A2AEI7_MOUSE	A2AEI7_MOUSE	AAI41321.1	AAI41323.1	BC141320	BC141322	C77164	C77164	CCDS41129.1	ENSMUSG00000058252	ENSMUSG00000058252	ENSMUSG00000058252	ENSMUSP00000033787	ENSMUSP00000077676	ENSMUSP00000077676	ENSMUSP00000077676	ENSMUST00000033787	ENSMUST00000078605	ENSMUST00000078605	ENSMUST00000078605	MGI:1919091	MGI:1919091	Mm.371643	NM_027952	NM_027952.3	NP_082228	NP_082228	NP_082228.2	NP_082228.2	NP_082228.2	OTTMUSG00000018757	OTTMUSG00000018757
Tcte1	10090.ENSMUSP00000109175	https://smart.embl.de/smart/DDvec.cgi?smart=498:LRR(304|331)+LRR(332|358)+LRR(359|386)+LRR(387|414)+LRR(415|442)+	T-complex-associated testis expressed 1	21645	21645	A6H639	A6H639	A6H639	AAA40406.1	AAI45742.1	BC145741	CCDS37629.1	D17Sil1	D17Sil1	D17Sil1	D17sil1	D17sil1	D17sil1	ENSMUSG00000023949	ENSMUSG00000023949	ENSMUSG00000023949	ENSMUSP00000024745	ENSMUSP00000109175	ENSMUSP00000109175	ENSMUST00000024745	ENSMUST00000113547	ENSMUST00000113547	M28821	MGI:98640	MGI:98640	Mm.491193	NM_013688	NM_013688.2	NP_038716	NP_038716	NP_038716.2	NP_038716.2	NP_038716.2	Q62294	Q62294	Q62294	T-complex-associated testis expressed 1	T-complex-associated testis-expressed protein 1	T-complex-associated testis-expressed protein 1	TCTE1	TCTE1_MOUSE	TCTE1_MOUSE	Tcte-1	Tcte-1
Lphn1	10090.ENSMUSP00000118452	https://smart.embl.de/smart/DDvec.cgi?smart=1466:SIGNAL(1|21)+Pfam_Gal_Lectin(48|128)+OLF(137|393)+HormR(471|536)+Pfam_GAIN(544|768)+GPS(792|844)+Pfam_7tm_2(851|1087)+Pfam_Latrophilin(1107|1466)+	Adhesion G protein-coupled receptor L1; Calcium-independent receptor of high affinity for alpha- latrotoxin, an excitatory neurotoxin present in black widow spider venom which triggers massive exocytosis from neurons and neuroendocrine cells. Receptor for TENM2 that mediates heterophilic synaptic cell-cell contact and postsynaptic specialization. Receptor probably implicated in the regulation of …	2900070I05Rik	2900070I05Rik	2JX9	2JX9	2JX9	2JXA	2JXA	2JXA	330814	330814	6330576F12	AAH55793.1	AAO85106.1	AC156028	AGRL1_MOUSE	AGRL1_MOUSE	AI182398	AI182398	AK122380	AK134818	AK147519	AY255594	Adgrl1	Adgrl1	Adgrl1	Adhesion G protein-coupled receptor L1	Adhesion G protein-coupled receptor L1	BAC65662.1	BAE22298.1	BAE27967.1	BC055793	CCDS52613.1	CLIBA	CLIBA	Calcium-independent alpha-latrotoxin receptor 1	Calcium-independent alpha-latrotoxin receptor 1	D6RI60	E9Q3V9	E9Q9Q9	ENSMUSG00000013033	ENSMUSG00000013033	ENSMUSG00000013033	ENSMUSP00000048422	ENSMUSP00000048422	ENSMUSP00000091079	ENSMUSP00000112151
Med6	10090.ENSMUSP00000125156	https://smart.embl.de/smart/DDvec.cgi?smart=246:Pfam_Med6(13|140)+	Mediator of RNA polymerase II transcription subunit 6; Component of the Mediator complex, a coactivator involved in the regulated transcription of nearly all RNA polymerase II-dependent genes. Mediator functions as a bridge to convey information from gene-specific regulatory proteins to the basal RNA polymerase II transcription machinery. Mediator is recruited to promoters by direct interactions …	1500012F11Rik	1500012F11Rik	69792	69792	AAH13096.1	AC154908	AK089101	AK171784	AU019660	AU019660	AV213303	AV213303	BAC40749.1	BAE42663.1	BC013096	CCDS26023.1	E0CXQ3	E0CYA6	E430039H18	EDL02717.1	ENSMUSG00000002679	ENSMUSG00000002679	ENSMUSG00000002679	ENSMUSP00000002756	ENSMUSP00000002756	ENSMUSP00000098797	ENSMUSP00000124361	ENSMUSP00000124361	ENSMUSP00000125103	ENSMUSP00000125156	ENSMUSP00000125156	ENSMUSP00000125156	ENSMUST00000002756	ENSMUST00000002756	ENSMUST00000101238	ENSMUST00000159187	ENSMUST00000160739	ENSMUST00000161211	ENSMUST00000161211	ENSMUST00000161211	ENSMUST00000161598	ENSMUST00000161598	ENSMUST00000161902	F830011B05	MED6	MED6_MOUSE
Tex264	10090.ENSMUSP00000132247	https://smart.embl.de/smart/DDvec.cgi?smart=309:TRANS(5|27)+	Testis expressed gene 264	21767	21767	CCDS23483.1	E9Q137	E9Q137	E9Q137	E9Q137_MOUSE	E9Q137_MOUSE	ENSMUSG00000040813	ENSMUSG00000040813	ENSMUSG00000040813	ENSMUSP00000044654	ENSMUSP00000044654	ENSMUSP00000082188	ENSMUSP00000096028	ENSMUSP00000132247	ENSMUSP00000132247	ENSMUSP00000132247	ENSMUSP00000133194	ENSMUSP00000133194	ENSMUST00000046735	ENSMUST00000046735	ENSMUST00000085107	ENSMUST00000098428	ENSMUST00000163441	ENSMUST00000163441	ENSMUST00000163441	ENSMUST00000169068	ENSMUST00000169068	ENSMUST00000185257	ENSMUST00000185645	ENSMUST00000188120	ENSMUST00000188892	ENSMUST00000190948	ENSMUST00000191205	MGI:1096570	MGI:1096570	Mm.487651	NM_001081654	NM_001081654.1	NM_001286498	NM_001286498.1	NM_011573	NM_011573.2	NP_001075123	NP_001075123
Prss56	10090.ENSMUSP00000138773	https://smart.embl.de/smart/DDvec.cgi?smart=604:SIGNAL(1|19)+Tryp_SPc(108|336)+	Serine protease 56; Serine protease required during eye development	1700027L20	1700027L20Rik	1700027L20Rik	69453	69453	ADZ55664.1	AED98564.1	AK006434	BAB24587.1	CCDS59538.1	ENSMUSG00000036480	ENSMUSG00000036480	ENSMUSG00000036480	ENSMUSP00000047621	ENSMUSP00000138773	ENSMUSP00000138773	ENSMUST00000044533	ENSMUST00000044533	ENSMUST00000044533	ENSMUST00000132440	F2YMG0	F2YMG0	F2YMG0	JF323950	JF698684	MGI:1916703	MGI:1916703	Mm.84618	NM_027084	NM_027084.1	NP_081360	NP_081360	NP_081360.1	NP_081360.1	NP_081360.1	OTTMUSG00000033560	OTTMUSG00000033560	OTTMUSP00000063620	OTTMUST00000084503	OTTMUST00000084503	PRS56_MOUSE	PRS56_MOUSE	PRSS56	Protease, serine 56	Prss56	Prss56
INTERACTIONS
#node1	node2	node1_string_internal_id	node2_string_internal_id	node1_external_id	node2_external_id	neighborhood_on_chromosome	gene_fusion	phylogenetic_cooccurrence	homology	coexpression	experimentally_determined_interaction	database_annotated	automated_textmining	combined_score
Dcst1	Spats1	5025938	5018040	10090.ENSMUSP00000065502	10090.ENSMUSP00000024731	0	0	0	0	0	0	0	0.685	0.685
Nup210l	Spats1	5019398	5018040	10090.ENSMUSP00000029548	10090.ENSMUSP00000024731	0	0	0	0	0	0	0	0.663	0.663
Dcst1	Nup210l	5025938	5019398	10090.ENSMUSP00000065502	10090.ENSMUSP00000029548	0	0	0	0	0.062	0	0	0.654	0.662
Tcte1	Dcst1	5032867	5025938	10090.ENSMUSP00000109175	10090.ENSMUSP00000065502	0	0	0	0	0.050	0	0	0.657	0.661
Tcte1	Tcp11	5032867	5021710	10090.ENSMUSP00000109175	10090.ENSMUSP00000038590	0	0	0	0	0.083	0	0	0.631	0.648
Med6	Tcte1	5034520	5032867	10090.ENSMUSP00000125156	10090.ENSMUSP00000109175	0	0	0	0	0	0	0	0.647	0.647
Tcte1	Spats1	5032867	5018040	10090.ENSMUSP00000109175	10090.ENSMUSP00000024731	0	0	0	0	0	0	0	0.646	0.646
Tcte1	Tcp11x2	5032867	5027688	10090.ENSMUSP00000109175	10090.ENSMUSP00000077676	0	0	0	0	0.047	0	0	0.629	0.631
Tcte1	Supt3	5032867	5023761	10090.ENSMUSP00000109175	10090.ENSMUSP00000050783	0	0	0	0	0	0.155	0	0.577	0.628
Tex264	Tcte1	5035744	5032867	10090.ENSMUSP00000132247	10090.ENSMUSP00000109175	0	0	0	0	0	0.045	0	0.625	0.627
Tcte1	Nup210l	5032867	5019398	10090.ENSMUSP00000109175	10090.ENSMUSP00000029548	0	0	0	0	0	0	0	0.623	0.623
Prss56	Tcte1	5036876	5032867	10090.ENSMUSP00000138773	10090.ENSMUSP00000109175	0	0	0	0	0	0.117	0	0.582	0.615
Lphn1	Tcte1	5033998	5032867	10090.ENSMUSP00000118452	10090.ENSMUSP00000109175	0	0	0	0	0.049	0.609	0	0	0.612
Dcst1	Supt3	5025938	5023761	10090.ENSMUSP00000065502	10090.ENSMUSP00000050783	0	0	0	0	0	0	0	0.605	0.605
Supt3	Spats1	5023761	5018040	10090.ENSMUSP00000050783	10090.ENSMUSP00000024731	0	0	0	0	0	0	0	0.600	0.600
Supt3	Nup210l	5023761	5019398	10090.ENSMUSP00000050783	10090.ENSMUSP00000029548	0	0	0	0	0	0	0	0.587	0.587
Tex264	Tcp11	5035744	5021710	10090.ENSMUSP00000132247	10090.ENSMUSP00000038590	0	0	0	0	0	0	0	0.571	0.571
Tex264	Tcp11x2	5035744	5027688	10090.ENSMUSP00000132247	10090.ENSMUSP00000077676	0	0	0	0	0	0	0	0.568	0.568
PROTEIN ANNOTATIONS
#node	identifier	domain_summary_url	annotation	other_names_and_aliases
Spats1	10090.ENSMUSP00000024731	https://smart.embl.de/smart/DDvec.cgi?smart=269:Pfam_SASRP1(10|257)+	Spermatogenesis associated, serine-rich 1	1700011H05	1700011H05Rik	1700011H05Rik	4933400B06	4933400B06Rik	4933400B06Rik	71020	71020	A2RRY8	A2RRY8	A2RRY8	AAI31910.1	AAQ88273.1	AK005865	AK016586	AY336501	BAB24285.1	BAB30325.1	BC131909	CCDS50118.1	Daip2	Ddip	Ddip	Ddip	Ddip	Ddip	Dvl2-DEP domain-interacting protein	Dvl2-DEP domain-interacting protein	ENSMUSG00000023935	ENSMUSG00000023935	ENSMUSG00000023935	ENSMUSP00000024730	ENSMUSP00000024731	ENSMUSP00000024731	ENSMUSP00000024731	ENSMUSP00000084289	ENSMUST00000024730	ENSMUST00000024731	ENSMUST00000024731	ENSMUST00000024731	ENSMUST00000087056	MGI:1918270	MGI:1918270	NM_027649	NM_027649.3	NP_081925
Nup210l	10090.ENSMUSP00000029548	https://smart.embl.de/smart/DDvec.cgi?smart=1881:TRANS(13|32)+BID_2(457|536)+BID_2(1077|1152)+TRANS(1807|1829)+	Nuclear pore membrane glycoprotein 210-like; Nucleoporin 210-like	4930548O11	4930548O11Rik	4930548O11Rik	77595	77595	AC121963	AK019752	BAB31846.1	CCDS50969.1	ENSMUSG00000027939	ENSMUSG00000027939	ENSMUSG00000027939	ENSMUSP00000029548	ENSMUSP00000029548	ENSMUSP00000029548	ENSMUSP00000091637	ENSMUSP00000091638	ENSMUST00000029548	ENSMUST00000029548	ENSMUST00000029548	ENSMUST00000094093	ENSMUST00000094094	MGI:1924845	MGI:1924845	Mm.159949	NM_029937	NM_029937.1	NP_084213	NP_084213	NP_084213.1	NP_084213.1	NP_084213.1	NUP210L	Nuclear pore membrane glycoprotein 210-like	Nuclear pore membrane glycoprotein 210-like	Nucleoporin 210 kDa-like	Nucleoporin 210 kDa-like	Nucleoporin 210-like	Nucleoporin Nup210-like	Nucleoporin Nup210-like	Nup210l	Nup210l	Nup210l	Nup210l	Nup210l	Nup210l
Tcp11	10090.ENSMUSP00000038590	https://smart.embl.de/smart/DDvec.cgi?smart=567:Pfam_Tcp11(126|551)+	T-complex protein 11; Plays a role in the process of sperm capacitation and acrosome reactions. Probable receptor for the putative fertilization-promoting peptide (FPP) at the sperm membrane that may modulate the activity of the adenylyl cyclase cAMP pathway; Belongs to the TCP11 family	AAH89528.1	B2KF23	B2KF24	B2KF25	BC089528	CCDS37526.1	CCDS50045.1	D17Ken1	D17Ken1	D17Ken1	ENSMUSG00000062859	ENSMUSG00000062859	ENSMUSG00000062859	ENSMUSP00000038590	ENSMUSP00000038590	ENSMUSP00000038590	ENSMUSP00000046002	ENSMUSP00000046002	ENSMUSP00000072422	ENSMUSP00000110485	ENSMUSP00000110485	ENSMUSP00000116959	ENSMUSP00000116959	ENSMUSP00000122010	ENSMUST00000042692	ENSMUST00000042692	ENSMUST00000042692	ENSMUST00000043925	ENSMUST00000043925	ENSMUST00000072628	ENSMUST00000114836	ENSMUST00000114836	ENSMUST00000123628	ENSMUST00000129046	ENSMUST00000129046	ENSMUST00000141806	MGI:98544	Mm.29758	NM_001085555	NM_001085555.1	NM_013687	NM_013687.3	NP_001079024	NP_001079024	NP_001079024.1	NP_038715
Supt3	10090.ENSMUSP00000050783	https://smart.embl.de/smart/DDvec.cgi?smart=374:Pfam_TFIID-18kDa(24|116)+	Suppressor of Ty 3 homolog (S. cerevisiae), isoform CRA_a; Suppressor of Ty 3	109115	109115	2310066G22	2310066G22Rik	2310066G22Rik	AC154500	AC164546	AI315192	AI315192	AK075916	B0QZW4	B0QZW5	BAC36052.1	CCDS37625.1	CT573363	EDL23424.1	ENSMUSG00000038954	ENSMUSG00000038954	ENSMUSG00000038954	ENSMUSP00000050783	ENSMUSP00000050783	ENSMUSP00000050783	ENSMUSP00000084292	ENSMUSP00000120197	ENSMUSP00000121148	ENSMUSP00000121148	ENSMUST00000050630	ENSMUST00000050630	ENSMUST00000050630	ENSMUST00000087058	ENSMUST00000127798	ENSMUST00000127798	ENSMUST00000129416	ENSMUST00000130623	MGI:1923723	MGI:1923723	Mm.431327	NM_178652	NM_178652.2	NP_001344249	NP_848767	NP_848767.1	NP_848767.1	NP_848767.1	OTTMUSG00000030963	OTTMUSG00000030963
Dcst1	10090.ENSMUSP00000065502	https://smart.embl.de/smart/DDvec.cgi?smart=732:COIL(18|44)+TRANS(74|96)+TRANS(108|125)+TRANS(398|420)+Pfam_DC_STAMP(431|621)+	E3 ubiquitin-protein ligase DCST1; E3 ubiquitin-protein ligase which mediates 'Lys-48'- linked ubiquitination of STAT2 and induces its proteosomal degradation thereby negatively regulating type-I-interferon signaling	2.3.2.27	77772	77772	A330106H01Rik	A330106H01Rik	AAI25479.1	AAI25481.1	BC125478	BC125480	CCDS38490.1	DC-STAMP domain containing 1	DC-STAMP domain containing 1	DC-STAMP domain containing 1	DC-STAMP domain-containing protein 1	DC-STAMP domain-containing protein 1	DCST1	DCST1_MOUSE	DCST1_MOUSE	Dcst1	Dcst1	Dcst1	Dcst1	Dcst1	Dcst1	Dcst1	Dcst1	Dcst1-001	Dcst1-001	Dcst1-002	Dcst1-002	Dcst1-003	Dcst1-003	Dcst1-004	Dcst1-004	Dcst1-005	Dcst1-005	E3 ubiquitin-protein ligase DCST1	E3 ubiquitin-protein ligase DCST1	EC 2.3.2.27	ENSMUSG00000042672	ENSMUSG00000042672	ENSMUSG00000042672	ENSMUSP00000045509	ENSMUSP00000065502	ENSMUSP00000065502	ENSMUSP00000065502
Tcp11x2	10090.ENSMUSP00000077676	https://smart.embl.de/smart/DDvec.cgi?smart=503:Pfam_Tcp11(62|487)+	T-complex 11 family, X-linked 2; RIKEN cDNA 1700008I05 gene	1700008I05RIK	1700008I05Rik	1700008I05Rik	1700008I05Rik	1700008I05Rik	1700008I05Rik	1700008I05Rik	1700008I05Rik	1700008I05Rik-001	71841	71841	A2AEI7	A2AEI7	A2AEI7	A2AEI7_MOUSE	A2AEI7_MOUSE	AAI41321.1	AAI41323.1	BC141320	BC141322	C77164	C77164	CCDS41129.1	ENSMUSG00000058252	ENSMUSG00000058252	ENSMUSG00000058252	ENSMUSP00000033787	ENSMUSP00000077676	ENSMUSP00000077676	ENSMUSP00000077676	ENSMUST00000033787	ENSMUST00000078605	ENSMUST00000078605	ENSMUST00000078605	MGI:1919091	MGI:1919091	Mm.371643	NM_027952	NM_027952.3	NP_082228	NP_082228	NP_082228.2	NP_082228.2	NP_082228.2	OTTMUSG00000018757	OTTMUSG00000018757
Tcte1	10090.ENSMUSP00000109175	https://smart.embl.de/smart/DDvec.cgi?smart=498:LRR(304|331)+LRR(332|358)+LRR(359|386)+LRR(387|414)+LRR(415|442)+	T-complex-associated testis expressed 1	21645	21645	A6H639	A6H639	A6H639	AAA40406.1	AAI45742.1	BC145741	CCDS37629.1	D17Sil1	D17Sil1	D17Sil1	D17sil1	D17sil1	D17sil1	ENSMUSG00000023949	ENSMUSG00000023949	ENSMUSG00000023949	ENSMUSP00000024745	ENSMUSP00000109175	ENSMUSP00000109175	ENSMUST00000024745	ENSMUST00000113547	ENSMUST00000113547	M28821	MGI:98640	MGI:98640	Mm.491193	NM_013688	NM_013688.2	NP_038716	NP_038716	NP_038716.2	NP_038716.2	NP_038716.2	Q62294	Q62294	Q62294	T-complex-associated testis expressed 1	T-complex-associated testis-expressed protein 1	T-complex-associated testis-expressed protein 1	TCTE1	TCTE1_MOUSE	TCTE1_MOUSE	Tcte-1	Tcte-1
Lphn1	10090.ENSMUSP00000118452	https://smart.embl.de/smart/DDvec.cgi?smart=1466:SIGNAL(1|21)+Pfam_Gal_Lectin(48|128)+OLF(137|393)+HormR(471|536)+Pfam_GAIN(544|768)+GPS(792|844)+Pfam_7tm_2(851|1087)+Pfam_Latrophilin(1107|1466)+	Adhesion G protein-coupled receptor L1; Calcium-independent receptor of high affinity for alpha- latrotoxin, an excitatory neurotoxin present in black widow spider venom which triggers massive exocytosis from neurons and neuroendocrine cells. Receptor for TENM2 that mediates heterophilic synaptic cell-cell contact and postsynaptic specialization. Receptor probably implicated in the regulation of …	2900070I05Rik	2900070I05Rik	2JX9	2JX9	2JX9	2JXA	2JXA	2JXA	330814	330814	6330576F12	AAH55793.1	AAO85106.1	AC156028	AGRL1_MOUSE	AGRL1_MOUSE	AI182398	AI182398	AK122380	AK134818	AK147519	AY255594	Adgrl1	Adgrl1	Adgrl1	Adhesion G protein-coupled receptor L1	Adhesion G protein-coupled receptor L1	BAC65662.1	BAE22298.1	BAE27967.1	BC055793	CCDS52613.1	CLIBA	CLIBA	Calcium-independent alpha-latrotoxin receptor 1	Calcium-independent alpha-latrotoxin receptor 1	D6RI60	E9Q3V9	E9Q9Q9	ENSMUSG00000013033	ENSMUSG00000013033	ENSMUSG00000013033	ENSMUSP00000048422	ENSMUSP00000048422	ENSMUSP00000091079	ENSMUSP00000112151
Med6	10090.ENSMUSP00000125156	https://smart.embl.de/smart/DDvec.cgi?smart=246:Pfam_Med6(13|140)+	Mediator of RNA polymerase II transcription subunit 6; Component of the Mediator complex, a coactivator involved in the regulated transcription of nearly all RNA polymerase II-dependent genes. Mediator functions as a bridge to convey information from gene-specific regulatory proteins to the basal RNA polymerase II transcription machinery. Mediator is recruited to promoters by direct interactions …	1500012F11Rik	1500012F11Rik	69792	69792	AAH13096.1	AC154908	AK089101	AK171784	AU019660	AU019660	AV213303	AV213303	BAC40749.1	BAE42663.1	BC013096	CCDS26023.1	E0CXQ3	E0CYA6	E430039H18	EDL02717.1	ENSMUSG00000002679	ENSMUSG00000002679	ENSMUSG00000002679	ENSMUSP00000002756	ENSMUSP00000002756	ENSMUSP00000098797	ENSMUSP00000124361	ENSMUSP00000124361	ENSMUSP00000125103	ENSMUSP00000125156	ENSMUSP00000125156	ENSMUSP00000125156	ENSMUST00000002756	ENSMUST00000002756	ENSMUST00000101238	ENSMUST00000159187	ENSMUST00000160739	ENSMUST00000161211	ENSMUST00000161211	ENSMUST00000161211	ENSMUST00000161598	ENSMUST00000161598	ENSMUST00000161902	F830011B05	MED6	MED6_MOUSE
Tex264	10090.ENSMUSP00000132247	https://smart.embl.de/smart/DDvec.cgi?smart=309:TRANS(5|27)+	Testis expressed gene 264	21767	21767	CCDS23483.1	E9Q137	E9Q137	E9Q137	E9Q137_MOUSE	E9Q137_MOUSE	ENSMUSG00000040813	ENSMUSG00000040813	ENSMUSG00000040813	ENSMUSP00000044654	ENSMUSP00000044654	ENSMUSP00000082188	ENSMUSP00000096028	ENSMUSP00000132247	ENSMUSP00000132247	ENSMUSP00000132247	ENSMUSP00000133194	ENSMUSP00000133194	ENSMUST00000046735	ENSMUST00000046735	ENSMUST00000085107	ENSMUST00000098428	ENSMUST00000163441	ENSMUST00000163441	ENSMUST00000163441	ENSMUST00000169068	ENSMUST00000169068	ENSMUST00000185257	ENSMUST00000185645	ENSMUST00000188120	ENSMUST00000188892	ENSMUST00000190948	ENSMUST00000191205	MGI:1096570	MGI:1096570	Mm.487651	NM_001081654	NM_001081654.1	NM_001286498	NM_001286498.1	NM_011573	NM_011573.2	NP_001075123	NP_001075123
Prss56	10090.ENSMUSP00000138773	https://smart.embl.de/smart/DDvec.cgi?smart=604:SIGNAL(1|19)+Tryp_SPc(108|336)+	Serine protease 56; Serine protease required during eye development	1700027L20	1700027L20Rik	1700027L20Rik	69453	69453	ADZ55664.1	AED98564.1	AK006434	BAB24587.1	CCDS59538.1	ENSMUSG00000036480	ENSMUSG00000036480	ENSMUSG00000036480	ENSMUSP00000047621	ENSMUSP00000138773	ENSMUSP00000138773	ENSMUST00000044533	ENSMUST00000044533	ENSMUST00000044533	ENSMUST00000132440	F2YMG0	F2YMG0	F2YMG0	JF323950	JF698684	MGI:1916703	MGI:1916703	Mm.84618	NM_027084	NM_027084.1	NP_081360	NP_081360	NP_081360.1	NP_081360.1	NP_081360.1	OTTMUSG00000033560	OTTMUSG00000033560	OTTMUSP00000063620	OTTMUST00000084503	OTTMUST00000084503	PRS56_MOUSE	PRS56_MOUSE	PRSS56	Protease, serine 56	Prss56	Prss56
UniProt Keywords
#term ID	term description	observed gene count	background gene count	false discovery rate	matching proteins in your network (IDs)	matching proteins in your network (labels)
KW-0282	Flagellum	2	82	0.0362	ENSMUSP00000038590,ENSMUSP00000109175	Tcp11,Tcte1
PFAM Protein Domains
#term ID	term description	observed gene count	background gene count	false discovery rate	matching proteins in your network (IDs)	matching proteins in your network (labels)
PF05794	T-complex protein 11	2	4	4.74e-05	ENSMUSP00000038590,ENSMUSP00000077676	Tcp11,Tcp11x2
INTERPRO Protein Domains and Features
#term ID	term description	observed gene count	background gene count	false discovery rate	matching proteins in your network (IDs)	matching proteins in your network (labels)
IPR008862	T-complex 11	2	4	8.47e-05	ENSMUSP00000038590,ENSMUSP00000077676	Tcp11,Tcp11x2
#term ID	term description	observed gene count	background gene count	false discovery rate	matching proteins in your network (IDs)	matching proteins in your network (labels)
PMID:24643965	(2014) High-resolution genome screen for bone mineral density in heterogeneous stock rat.	5	32	1.30e-09	ENSMUSP00000024731,ENSMUSP00000029548,ENSMUSP00000050783,ENSMUSP00000065502,ENSMUSP00000109175	Dcst1,Nup210l,Spats1,Supt3,Tcte1
PMID:26753906	(2016) Dynamics of the Transcriptome during Human Spermatogenesis: Predicting the Potential Key Genes Regulating Male Gametes Generation.	4	62	2.86e-06	ENSMUSP00000038590,ENSMUSP00000077676,ENSMUSP00000109175,ENSMUSP00000132247	Tcp11,Tcp11x2,Tcte1,Tex264
PMID:9647638	(1998) Physical map of human 6p21.2-6p21.3: region flanking the centromeric end of the major histocompatibility complex.	3	9	2.86e-06	ENSMUSP00000038590,ENSMUSP00000077676,ENSMUSP00000109175	Tcp11,Tcp11x2,Tcte1
PMID:10091053	(1998) The modulation of sperm function by fertilization promoting peptide.	2	3	9.59e-05	ENSMUSP00000038590,ENSMUSP00000077676	Tcp11,Tcp11x2
PMID:11756566	(2002) Molecular characterization of the TCP11 gene which is the human homologue of the mouse gene encoding the receptor of fertilization promoting peptide.	2	2	9.59e-05	ENSMUSP00000038590,ENSMUSP00000077676	Tcp11,Tcp11x2
PMID:12068715	(2002) Sterility of males determined by functional features of the mouse spermatozoa bearing t-complex	2	2	9.59e-05	ENSMUSP00000038590,ENSMUSP00000077676	Tcp11,Tcp11x2
PMID:12545228	(2003) Cloning, expression and alternative splicing of a novel isoform of human TCP11b gene	2	2	9.59e-05	ENSMUSP00000038590,ENSMUSP00000077676	Tcp11,Tcp11x2
PMID:1427894	(1992) A testis-expressed Zn finger gene (ZNF76) in human 6p21.3 centromeric to the MHC is closely linked to the human homolog of the t-complex gene tcp-11.	2	3	9.59e-05	ENSMUSP00000038590,ENSMUSP00000077676	Tcp11,Tcp11x2
PMID:15989580	(1997) Fertilisation Promoting Peptide: a key player in male fertilitysubfertility?	2	2	9.59e-05	ENSMUSP00000038590,ENSMUSP00000077676	Tcp11,Tcp11x2
PMID:1901944	(1991) The yeast homolog to mouse Tcp-1 affects microtubule-mediated processes.	2	3	9.59e-05	ENSMUSP00000038590,ENSMUSP00000077676	Tcp11,Tcp11x2
PMID:27105888	(2016) A novel germ cell protein, SPIF (sperm PKA interacting factor), is essential for the formation of a PKATCP11 complex that undergoes conformational and phosphorylation changes upon capacitation.	2	4	9.59e-05	ENSMUSP00000038590,ENSMUSP00000077676	Tcp11,Tcp11x2
PMID:28935708	(2017) Unraveling transcriptome dynamics in human spermatogenesis.	3	47	9.59e-05	ENSMUSP00000038590,ENSMUSP00000077676,ENSMUSP00000132247	Tcp11,Tcp11x2,Tex264
PMID:7947323	(1994) The mouse t-complex gene, Tcp-11, is under translational control.	2	2	9.59e-05	ENSMUSP00000038590,ENSMUSP00000077676	Tcp11,Tcp11x2
PMID:9322250	(1997) TCP-11, the product of a mouse t-complex gene, plays a role in stimulation of capacitation and inhibition of the spontaneous acrosome reaction.	2	4	9.59e-05	ENSMUSP00000038590,ENSMUSP00000077676	Tcp11,Tcp11x2
PMID:9739421	(1998) Modulation of mammalian sperm function by fertilization promoting peptide (FPP).	2	3	9.59e-05	ENSMUSP00000038590,ENSMUSP00000077676	Tcp11,Tcp11x2
PMID:9820206	(1998) FPP modulates mammalian sperm function via TCP-11 and the adenylyl cyclasecAMP pathway.	2	3	9.59e-05	ENSMUSP00000038590,ENSMUSP00000077676	Tcp11,Tcp11x2
PMID:9829549	(1998) Fertilization promoting peptide: an important regulator of sperm function in vivo?	2	3	9.59e-05	ENSMUSP00000038590,ENSMUSP00000077676	Tcp11,Tcp11x2
PMID:9835650	(1998) Role of fertilization promoting peptide (FPP) in modulating mammalian sperm function.	2	2	9.59e-05	ENSMUSP00000038590,ENSMUSP00000077676	Tcp11,Tcp11x2
PMID:15869325	(2005) A scan for positively selected genes in the genomes of humans and chimpanzees.	2	10	0.00022	ENSMUSP00000038590,ENSMUSP00000077676	Tcp11,Tcp11x2
PMID:21573137	(2011) A missense mutation in PPARD causes a major QTL effect on ear size in pigs.	2	14	0.00038	ENSMUSP00000038590,ENSMUSP00000077676	Tcp11,Tcp11x2
PMID:25975716	(2015) Non-synonymous mutations mapped to chromosome X associated with andrological and growth traits in beef cattle.	2	15	0.00041	ENSMUSP00000038590,ENSMUSP00000077676	Tcp11,Tcp11x2
PMID:27448207	(2016) Prefoldin Promotes Proteasomal Degradation of Cytosolic Proteins with Missense Mutations by Maintaining Substrate Solubility.	2	15	0.00041	ENSMUSP00000038590,ENSMUSP00000077676	Tcp11,Tcp11x2
PMID:23613874	(2013) Transcriptome profiling of the murine testis during the first wave of spermatogenesis.	2	20	0.00064	ENSMUSP00000038590,ENSMUSP00000077676	Tcp11,Tcp11x2
PMID:29531219	(2018) TRiC controls transcription resumption after UV damage by regulating Cockayne syndrome protein A.	2	20	0.00064	ENSMUSP00000038590,ENSMUSP00000077676	Tcp11,Tcp11x2
PMID:27079378	(2016) Screening of whole genome sequences identified high-impact variants for stallion fertility.	2	22	0.00070	ENSMUSP00000038590,ENSMUSP00000077676	Tcp11,Tcp11x2
PMID:28414809	(2017) Comparative expression profiling of testis-enriched genes regulated during the development of spermatogonial cells.	2	25	0.00086	ENSMUSP00000038590,ENSMUSP00000077676	Tcp11,Tcp11x2
PMID:27440996	(2016) Variation in PTCHD2, CRISP3, NAP1L4, FSCB, and AP3B2 associated with spherical equivalent.	2	32	0.0013	ENSMUSP00000109175,ENSMUSP00000138773	Prss56,Tcte1
PMID:29338044	(2018) Probing the changes in gene expression due to Alfa-crystallin mutations in mouse models of hereditary human cataract.	2	43	0.0022	ENSMUSP00000038590,ENSMUSP00000077676	Tcp11,Tcp11x2
PMID:27856695	(2017) Multiplex shRNA Screening of Germ Cell Development by in Vivo Transfection of Mouse Testis.	2	46	0.0025	ENSMUSP00000038590,ENSMUSP00000077676	Tcp11,Tcp11x2
PMID:26732106	(2016) Proteomic signatures of infertile men with clinical varicocele and their validation studies reveal mitochondrial dysfunction leading to infertility.	2	65	0.0046	ENSMUSP00000038590,ENSMUSP00000077676	Tcp11,Tcp11x2
PMID:25973848	(2015) Differential Genes Expression between Fertile and Infertile Spermatozoa Revealed by Transcriptome Analysis.	2	112	0.0129	ENSMUSP00000038590,ENSMUSP00000077676	Tcp11,Tcp11x2
[truncated: 189 more columns]

## Sheet: Aqp2
#clustering method	cluster number	cluster color	gene count	protein name	protein identifier	protein description
kmeans	1	Red	4	Aqp2	10090.ENSMUSP00000023752	Aquaporin-2; Forms a water-specific channel that provides the plasma membranes of renal collecting duct with high permeability to water, thereby permitting water to move in the direction of an osmotic gradient
kmeans	1	Red	4	Rab11a	10090.ENSMUSP00000129163	Ras-related protein Rab-11A; The small GTPases Rab are key regulators of intracellular membrane trafficking, from the formation of transport vesicles to their fusion with membranes. Rabs cycle between an inactive GDP-bound form and an active GTP-bound form that is able to recruit to membranes different set of downstream effectors directly responsible for vesicle formation, movement, tethering and…
kmeans	1	Red	4	Rab11fip2	10090.ENSMUSP00000059978	Rab11 family-interacting protein 2; A Rab11 effector binding preferentially phosphatidylinositol 3,4,5-trisphosphate (PtdInsP3) and phosphatidic acid (PA) and acting in the regulation of the transport of vesicles from the endosomal recycling compartment (ERC) to the plasma membrane. Involved in insulin granule exocytosis. Also involved in receptor-mediated endocytosis and membrane trafficking of …
kmeans	1	Red	4	Myo5b	10090.ENSMUSP00000073790	Unconventional myosin-Vb; May be involved in vesicular trafficking via its association with the CART complex. The CART complex is necessary for efficient transferrin receptor recycling but not for EGFR degradation. Required in a complex with RAB11A and RAB11FIP2 for the transport of NPC1L1 to the plasma membrane. Together with RAB11A participates in CFTR trafficking to the plasma membrane and TF …
kmeans	2	Yellow	2	Prkaca	10090.ENSMUSP00000005606	cAMP-dependent protein kinase catalytic subunit alpha; Phosphorylates a large number of substrates in the cytoplasm and the nucleus. Regulates the abundance of compartmentalized pools of its regulatory subunits through phosphorylation of PJA2 which binds and ubiquitinates these subunits, leading to their subsequent proteolysis. Phosphorylates CDC25B, ABL1, NFKB1, CLDN3, PSMC5/RPT6, PJA2, RYR2, RO…
kmeans	2	Yellow	2	Prkacb	10090.ENSMUSP00000005164	cAMP-dependent protein kinase catalytic subunit beta; Mediates cAMP-dependent signaling triggered by receptor binding to GPCRs. PKA activation regulates diverse cellular processes such as cell proliferation, the cell cycle, differentiation and regulation of microtubule dynamics, chromatin condensation and decondensation, nuclear envelope disassembly and reassembly, as well as regulation of intrac…
kmeans	4	Blue	1	Tcte1	10090.ENSMUSP00000109175	T-complex-associated testis expressed 1
kmeans	3	Green	1	Plekha8	10090.ENSMUSP00000112466	Pleckstrin homology domain-containing family A member 8; Cargo transport protein that is required for apical transport from the trans-Golgi network (TGN). Transports AQP2 from the trans-Golgi network (TGN) to sites of AQP2 phosphorylation. Mediates the non-vesicular transport of glucosylceramide (GlcCer) from the trans-Golgi network (TGN) to the plasma membrane and plays a pivotal role in the syn…
STRING INTERACTIONS
#node1	node2	node1_string_internal_id	node2_string_internal_id	node1_external_id	node2_external_id	neighborhood_on_chromosome	gene_fusion	phylogenetic_cooccurrence	homology	coexpression	experimentally_determined_interaction	database_annotated	automated_textmining	combined_score
Rab11a	Myo5b	5035192	5027058	10090.ENSMUSP00000129163	10090.ENSMUSP00000073790	0	0	0	0	0.054	0.809	0.900	0.891	0.997
Rab11a	Rab11fip2	5035192	5025202	10090.ENSMUSP00000129163	10090.ENSMUSP00000059978	0	0	0	0	0.053	0.814	0.900	0.893	0.997
Myo5b	Rab11fip2	5027058	5025202	10090.ENSMUSP00000073790	10090.ENSMUSP00000059978	0	0	0	0	0	0.575	0.900	0.834	0.992
Prkaca	Prkacb	5015850	5015816	10090.ENSMUSP00000005606	10090.ENSMUSP00000005164	0	0	0.447	0.983	0.061	0.616	0.900	0.659	0.961
Rab11a	Aqp2	5035192	5017910	10090.ENSMUSP00000129163	10090.ENSMUSP00000023752	0	0	0	0	0.061	0.046	0.900	0.431	0.942
Rab11fip2	Aqp2	5025202	5017910	10090.ENSMUSP00000059978	10090.ENSMUSP00000023752	0	0	0	0	0	0	0.900	0.443	0.942
Myo5b	Aqp2	5027058	5017910	10090.ENSMUSP00000073790	10090.ENSMUSP00000023752	0	0	0	0	0.051	0	0.900	0.433	0.941
Aqp2	Prkaca	5017910	5015850	10090.ENSMUSP00000023752	10090.ENSMUSP00000005606	0	0	0	0	0.157	0.078	0.900	0.133	0.923
Aqp2	Prkacb	5017910	5015816	10090.ENSMUSP00000023752	10090.ENSMUSP00000005164	0	0	0	0	0.157	0.078	0.900	0	0.915
Rab11a	Prkaca	5035192	5015850	10090.ENSMUSP00000129163	10090.ENSMUSP00000005606	0	0	0	0	0.062	0.134	0.900	0.066	0.913
PROTEIN ANNOTATIONS
#node	identifier	domain_summary_url	annotation	other_names_and_aliases
Prkacb	10090.ENSMUSP00000005164	https://smart.embl.de/smart/DDvec.cgi?smart=398:S_TKc(91|345)+S_TK_X(346|398)+	cAMP-dependent protein kinase catalytic subunit beta; Mediates cAMP-dependent signaling triggered by receptor binding to GPCRs. PKA activation regulates diverse cellular processes such as cell proliferation, the cell cycle, differentiation and regulation of microtubule dynamics, chromatin condensation and decondensation, nuclear envelope disassembly and reassembly, as well as regulation of intrac…	18749	18749	2.7.11.11	7120440D11	9530066I02	A830055H24	AAA39938.1	AAA39941.1	AAH54533.1	AF022239	AK035560	AK048319	AK081984	AK139419	AK148728	AK150122	AK150134	AK163585	B330021M16	BAC29106.1	BAC33301.1	BAC38388.1	BAE24005.1	BAE28648.1	BAE29323.1	BAE29331.1	BAE37407.1	BC054533	C130049B02	C130091E04	CAA43676.1	CCDS17906.1	CCDS51090.1	CCDS51091.1	CCDS51092.1	CbPKA	EC 2.7.11.11	ENSMUSG00000005034	ENSMUSG00000005034	ENSMUSG00000005034	ENSMUSP00000005164	ENSMUSP00000005164	ENSMUSP00000005164	ENSMUSP00000099573	ENSMUSP00000099573	ENSMUSP00000101743
Prkaca	10090.ENSMUSP00000005606	https://smart.embl.de/smart/DDvec.cgi?smart=351:S_TKc(44|298)+S_TK_X(299|351)+	cAMP-dependent protein kinase catalytic subunit alpha; Phosphorylates a large number of substrates in the cytoplasm and the nucleus. Regulates the abundance of compartmentalized pools of its regulatory subunits through phosphorylation of PJA2 which binds and ubiquitinates these subunits, leading to their subsequent proteolysis. Phosphorylates CDC25B, ABL1, NFKB1, CLDN3, PSMC5/RPT6, PJA2, RYR2, RO…	18747	18747	1APM	1APM	1ATP	1ATP	1BKX	1BKX	1BKX	1BX6	1BX6	1BX6	1FMO	1FMO	1FMO	1J3H	1J3H	1J3H	1JBP	1JBP	1JBP	1JLU	1JLU	1JLU	1L3R	1L3R	1L3R	1PVK	1PVK	1RDQ	1RDQ	1RDQ	1RE8	1RE8	1RE8	1REJ	1REJ	1REJ	1REK	1REK	1REK	1SYK	1SYK	1SYK	2.7.11.11	2CPK
Aqp2	10090.ENSMUSP00000023752	https://smart.embl.de/smart/DDvec.cgi?smart=271:Pfam_MIP(3|219)+	Aquaporin-2; Forms a water-specific channel that provides the plasma membranes of renal collecting duct with high permeability to water, thereby permitting water to move in the direction of an osmotic gradient	11827	11827	AAB71414.1	AAD21017.1	AAH19966.1	AAL15462.1	ADH water channel	ADH water channel	AF020519	AF105336	AK142567	AQP-CD	AQP-CD	AQP2	AQP2_MOUSE	AQP2_MOUSE	AY055468	Aqp2	Aqp2	Aqp2	Aqp2	Aqp2	Aqp2	Aqp2	Aqp2-201	Aquaporin 2	Aquaporin-2	Aquaporin-2	Aquaporin-CD	Aquaporin-CD	BAE25108.1	BC019966	CCDS27822.1	Collecting duct water channel protein	Collecting duct water channel protein	D630039I01	EDL04125.1	ENSMUSG00000023013	ENSMUSG00000023013	ENSMUSG00000023013	ENSMUSP00000023752	ENSMUSP00000023752	ENSMUST00000023752	ENSMUST00000023752	MGI:1096865	MGI:1096865
Rab11fip2	10090.ENSMUSP00000059978	https://smart.embl.de/smart/DDvec.cgi?smart=529:C2(14|117)+Pfam_RBD-FIP(452|499)+	Rab11 family-interacting protein 2; A Rab11 effector binding preferentially phosphatidylinositol 3,4,5-trisphosphate (PtdInsP3) and phosphatidic acid (PA) and acting in the regulation of the transport of vesicles from the endosomal recycling compartment (ERC) to the plasma membrane. Involved in insulin granule exocytosis. Also involved in receptor-mediated endocytosis and membrane trafficking of …	4930470G04Rik	4930470G04Rik	74998	74998	A830046J09Rik	A830046J09Rik	AAH89010.1	AAI39381.1	AAI39420.1	AC105061	AC162855	AW558126	AW558126	B9EID4	B9EID4	B9EID4	BC089010	BC139380	BC139419	CCDS38033.1	CCDS50482.1	EDL01828.1	EDL01829.1	ENSMUSG00000040022	ENSMUSG00000040022	ENSMUSG00000040022	ENSMUSP00000059978	ENSMUSP00000059978	ENSMUSP00000059978	ENSMUSP00000128813	ENSMUSP00000128813	ENSMUSP00000133151	ENSMUST00000051996	ENSMUST00000051996	ENSMUST00000051996	ENSMUST00000170819	ENSMUST00000171986	ENSMUST00000171986	G3UW57	G3XA57	G3XA57	G3XA57	MGI:1922248	MGI:1922248	Mm.24167	Mm.402421
Myo5b	10090.ENSMUSP00000073790	https://smart.embl.de/smart/DDvec.cgi?smart=1818:MYSc(63|763)+IQ(764|786)+IQ(787|809)+IQ(812|834)+IQ(835|857)+IQ(860|882)+IQ(883|905)+COIL(910|1091)+COIL(1140|1261)+COIL(1311|1415)+DIL(1650|1755)+	Unconventional myosin-Vb; May be involved in vesicular trafficking via its association with the CART complex. The CART complex is necessary for efficient transferrin receptor recycling but not for EGFR degradation. Required in a complex with RAB11A and RAB11FIP2 for the transport of NPC1L1 to the plasma membrane. Together with RAB11A participates in CFTR trafficking to the plasma membrane and TF …	AC147992	AC148001	AC148002	AI661750	AI661750	CCDS37858.1	D3Z135	EDL09522.1	EDL09524.1	ENSMUSG00000025885	ENSMUSG00000025885	ENSMUSG00000025885	ENSMUSP00000073790	ENSMUSP00000073790	ENSMUSP00000073790	ENSMUSP00000089454	ENSMUSP00000089455	ENSMUSP00000089456	ENSMUSP00000110533	ENSMUSP00000112728	ENSMUSP00000112728	ENSMUSP00000114038	ENSMUSP00000123123	ENSMUSP00000123123	ENSMUSP00000135825	ENSMUST00000074157	ENSMUST00000074157	ENSMUST00000074157	ENSMUST00000091844	ENSMUST00000091845	ENSMUST00000091846	ENSMUST00000114883	ENSMUST00000120161	ENSMUST00000120161	ENSMUST00000121875	ENSMUST00000121875	ENSMUST00000122914	ENSMUST00000122914	ENSMUST00000125751	ENSMUST00000125882	ENSMUST00000125882	ENSMUST00000135878	ENSMUST00000140904	ENSMUST00000140904	ENSMUST00000146253	ENSMUST00000154986
Tcte1	10090.ENSMUSP00000109175	https://smart.embl.de/smart/DDvec.cgi?smart=498:LRR(304|331)+LRR(332|358)+LRR(359|386)+LRR(387|414)+LRR(415|442)+	T-complex-associated testis expressed 1	21645	21645	A6H639	A6H639	A6H639	AAA40406.1	AAI45742.1	BC145741	CCDS37629.1	D17Sil1	D17Sil1	D17Sil1	D17sil1	D17sil1	D17sil1	ENSMUSG00000023949	ENSMUSG00000023949	ENSMUSG00000023949	ENSMUSP00000024745	ENSMUSP00000109175	ENSMUSP00000109175	ENSMUST00000024745	ENSMUST00000113547	ENSMUST00000113547	M28821	MGI:98640	MGI:98640	Mm.491193	NM_013688	NM_013688.2	NP_038716	NP_038716	NP_038716.2	NP_038716.2	NP_038716.2	Q62294	Q62294	Q62294	T-complex-associated testis expressed 1	T-complex-associated testis-expressed protein 1	T-complex-associated testis-expressed protein 1	TCTE1	TCTE1_MOUSE	TCTE1_MOUSE	Tcte-1	Tcte-1
Plekha8	10090.ENSMUSP00000112466	https://smart.embl.de/smart/DDvec.cgi?smart=519:PH(1|95)+Pfam_GLTP(330|471)+	Pleckstrin homology domain-containing family A member 8; Cargo transport protein that is required for apical transport from the trans-Golgi network (TGN). Transports AQP2 from the trans-Golgi network (TGN) to sites of AQP2 phosphorylation. Mediates the non-vesicular transport of glucosylceramide (GlcCer) from the trans-Golgi network (TGN) to the plasma membrane and plays a pivotal role in the syn…	231999	231999	6330400G01	6330400G01	AA517676	AA517676	AAH52360.1	BB865855	BC052360	BC052360	BC052360	CCDS39491.1	CCDS51781.1	ENSMUSG00000005225	ENSMUSG00000005225	ENSMUSG00000005225	ENSMUSP00000005357	ENSMUSP00000072736	ENSMUSP00000087406	ENSMUSP00000098935	ENSMUSP00000098935	ENSMUSP00000112466	ENSMUSP00000112466	ENSMUSP00000112466	ENSMUST00000005357	ENSMUST00000072969	ENSMUST00000089960	ENSMUST00000101385	ENSMUST00000101385	ENSMUST00000119706	ENSMUST00000119706	ENSMUST00000119706	FAPP2	Fapp-2	Fapp-2	Fapp2	Fapp2	Fapp2	Fapp2	Fapp2	MGI:2681164	MGI:2681164	Mm.35416	Mm.458663	NM_001001335	NM_001001335.2
Rab11a	10090.ENSMUSP00000129163	https://smart.embl.de/smart/DDvec.cgi?smart=216:RAB(12|175)+	Ras-related protein Rab-11A; The small GTPases Rab are key regulators of intracellular membrane trafficking, from the formation of transport vesicles to their fusion with membranes. Rabs cycle between an inactive GDP-bound form and an active GTP-bound form that is able to recruit to membranes different set of downstream effectors directly responsible for vesicle formation, movement, tethering and…	3010056K13	3110082B04	3230402D22	53869	53869	AAF36458.1	AAH10722.1	AB232605	AC147560	AF127669	AK014268	AK132072	AK132159	AK147122	BAA09093.1	BAB29233.1	BAE20971.1	BAE21003.1	BAE27693.1	BAF02867.1	BC010722	CCDS23282.1	D50500	E9PZB2	E9Q3P9	E9Q6B3	EDL26068.1	ENSMUSG00000004771	ENSMUSG00000004771	ENSMUSG00000004771	ENSMUSP00000004892	ENSMUSP00000004892	ENSMUSP00000125755	ENSMUSP00000125755	ENSMUSP00000127968	ENSMUSP00000128150	ENSMUSP00000129163	ENSMUSP00000129163	ENSMUSP00000129163	ENSMUSP00000129729	ENSMUSP00000129729	ENSMUST00000004892	ENSMUST00000004892	ENSMUST00000165083	ENSMUST00000166857	ENSMUST00000167569
Biological Process (GO)
#term ID	term description	observed gene count	background gene count	false discovery rate	matching proteins in your network (IDs)	matching proteins in your network (labels)
GO:1901621	negative regulation of smoothened signaling pathway involved in dorsal/ventral neural tube patterning	2	6	0.00053	ENSMUSP00000005164,ENSMUSP00000005606	Prkaca,Prkacb
GO:1903078	positive regulation of protein localization to plasma membrane	3	56	0.00053	ENSMUSP00000059978,ENSMUSP00000073790,ENSMUSP00000129163	Myo5b,Rab11a,Rab11fip2
GO:1903829	positive regulation of cellular protein localization	4	297	0.00053	ENSMUSP00000005606,ENSMUSP00000059978,ENSMUSP00000073790,ENSMUSP00000129163	Myo5b,Prkaca,Rab11a,Rab11fip2
GO:0051447	negative regulation of meiotic cell cycle	2	20	0.0013	ENSMUSP00000005164,ENSMUSP00000005606	Prkaca,Prkacb
GO:0008361	regulation of cell size	3	184	0.0014	ENSMUSP00000023752,ENSMUSP00000073790,ENSMUSP00000129163	Aqp2,Myo5b,Rab11a
GO:0071702	organic substance transport	5	1716	0.0043	ENSMUSP00000023752,ENSMUSP00000059978,ENSMUSP00000073790,ENSMUSP00000112466,ENSMUSP00000129163	Aqp2,Myo5b,Plekha8,Rab11a,Rab11fip2
GO:0045773	positive regulation of axon extension	2	50	0.0047	ENSMUSP00000073790,ENSMUSP00000129163	Myo5b,Rab11a
GO:0051960	regulation of nervous system development	4	958	0.0058	ENSMUSP00000005164,ENSMUSP00000005606,ENSMUSP00000073790,ENSMUSP00000129163	Myo5b,Prkaca,Prkacb,Rab11a
GO:0071333	cellular response to glucose stimulus	2	73	0.0072	ENSMUSP00000005606,ENSMUSP00000059978	Prkaca,Rab11fip2
GO:0070613	regulation of protein processing	2	80	0.0076	ENSMUSP00000005164,ENSMUSP00000005606	Prkaca,Prkacb
GO:0042886	amide transport	4	1172	0.0080	ENSMUSP00000059978,ENSMUSP00000073790,ENSMUSP00000112466,ENSMUSP00000129163	Myo5b,Plekha8,Rab11a,Rab11fip2
GO:0001843	neural tube closure	2	106	0.0096	ENSMUSP00000005164,ENSMUSP00000005606	Prkaca,Prkacb
GO:0051649	establishment of localization in cell	4	1260	0.0096	ENSMUSP00000059978,ENSMUSP00000073790,ENSMUSP00000112466,ENSMUSP00000129163	Myo5b,Plekha8,Rab11a,Rab11fip2
GO:0032879	regulation of localization	5	2579	0.0119	ENSMUSP00000005606,ENSMUSP00000023752,ENSMUSP00000059978,ENSMUSP00000073790,ENSMUSP00000129163	Aqp2,Myo5b,Prkaca,Rab11a,Rab11fip2
GO:0051179	localization	6	4315	0.0130	ENSMUSP00000023752,ENSMUSP00000059978,ENSMUSP00000073790,ENSMUSP00000109175,ENSMUSP00000112466,ENSMUSP00000129163	Aqp2,Myo5b,Plekha8,Rab11a,Rab11fip2,Tcte1
GO:0016197	endosomal transport	2	164	0.0160	ENSMUSP00000073790,ENSMUSP00000129163	Myo5b,Rab11a
GO:0019725	cellular homeostasis	3	777	0.0191	ENSMUSP00000005606,ENSMUSP00000023752,ENSMUSP00000059978	Aqp2,Prkaca,Rab11fip2
GO:0006887	exocytosis	2	202	0.0200	ENSMUSP00000059978,ENSMUSP00000129163	Rab11a,Rab11fip2
GO:0051049	regulation of transport	4	1782	0.0200	ENSMUSP00000005606,ENSMUSP00000023752,ENSMUSP00000073790,ENSMUSP00000129163	Aqp2,Myo5b,Prkaca,Rab11a
GO:0090068	positive regulation of cell cycle process	2	231	0.0229	ENSMUSP00000005606,ENSMUSP00000129163	Prkaca,Rab11a
GO:1901701	cellular response to oxygen-containing compound	3	870	0.0229	ENSMUSP00000005606,ENSMUSP00000023752,ENSMUSP00000059978	Aqp2,Prkaca,Rab11fip2
GO:0065008	regulation of biological quality	5	3420	0.0246	ENSMUSP00000005606,ENSMUSP00000023752,ENSMUSP00000059978,ENSMUSP00000073790,ENSMUSP00000129163	Aqp2,Myo5b,Prkaca,Rab11a,Rab11fip2
GO:0035295	tube development	3	912	0.0247	ENSMUSP00000005164,ENSMUSP00000005606,ENSMUSP00000023752	Aqp2,Prkaca,Prkacb
GO:0033036	macromolecule localization	4	2009	0.0257	ENSMUSP00000059978,ENSMUSP00000073790,ENSMUSP00000112466,ENSMUSP00000129163	Myo5b,Plekha8,Rab11a,Rab11fip2
GO:0051726	regulation of cell cycle	3	954	0.0274	ENSMUSP00000005164,ENSMUSP00000005606,ENSMUSP00000129163	Prkaca,Prkacb,Rab11a
GO:0051050	positive regulation of transport	3	987	0.0297	ENSMUSP00000005606,ENSMUSP00000023752,ENSMUSP00000073790	Aqp2,Myo5b,Prkaca
GO:0048878	chemical homeostasis	3	1002	0.0306	ENSMUSP00000005606,ENSMUSP00000023752,ENSMUSP00000059978	Aqp2,Prkaca,Rab11fip2
GO:0016192	vesicle-mediated transport	3	1020	0.0313	ENSMUSP00000059978,ENSMUSP00000073790,ENSMUSP00000129163	Myo5b,Rab11a,Rab11fip2
GO:0007399	nervous system development	4	2181	0.0320	ENSMUSP00000005164,ENSMUSP00000005606,ENSMUSP00000073790,ENSMUSP00000129163	Myo5b,Prkaca,Prkacb,Rab11a
GO:0046907	intracellular transport	3	1032	0.0320	ENSMUSP00000073790,ENSMUSP00000112466,ENSMUSP00000129163	Myo5b,Plekha8,Rab11a
GO:0015031	protein transport	3	1129	0.0387	ENSMUSP00000059978,ENSMUSP00000073790,ENSMUSP00000129163	Myo5b,Rab11a,Rab11fip2
GO:0048731	system development	5	4072	0.0430	ENSMUSP00000005164,ENSMUSP00000005606,ENSMUSP00000023752,ENSMUSP00000073790,ENSMUSP00000129163	Aqp2,Myo5b,Prkaca,Prkacb,Rab11a
GO:0050804	modulation of chemical synaptic transmission	2	367	0.0430	ENSMUSP00000005606,ENSMUSP00000129163	Prkaca,Rab11a
GO:0097435	supramolecular fiber organization	2	384	0.0444	ENSMUSP00000023752,ENSMUSP00000129163	Aqp2,Rab11a
Molecular Function (GO)
#term ID	term description	observed gene count	background gene count	false discovery rate	matching proteins in your network (IDs)	matching proteins in your network (labels)
GO:0004691	cAMP-dependent protein kinase activity	2	4	0.00018	ENSMUSP00000005164,ENSMUSP00000005606	Prkaca,Prkacb
GO:0017137	Rab GTPase binding	3	150	0.00061	ENSMUSP00000005606,ENSMUSP00000059978,ENSMUSP00000073790	Myo5b,Prkaca,Rab11fip2
GO:0097367	carbohydrate derivative binding	5	2051	0.0065	ENSMUSP00000005164,ENSMUSP00000005606,ENSMUSP00000073790,ENSMUSP00000112466,ENSMUSP00000129163	Myo5b,Plekha8,Prkaca,Prkacb,Rab11a
GO:0043168	anion binding	5	2578	0.0115	ENSMUSP00000005164,ENSMUSP00000005606,ENSMUSP00000073790,ENSMUSP00000112466,ENSMUSP00000129163	Myo5b,Plekha8,Prkaca,Prkacb,Rab11a
GO:0000287	magnesium ion binding	2	194	0.0217	ENSMUSP00000005164,ENSMUSP00000005606	Prkaca,Prkacb
GO:0032555	purine ribonucleotide binding	4	1766	0.0217	ENSMUSP00000005164,ENSMUSP00000005606,ENSMUSP00000073790,ENSMUSP00000129163	Myo5b,Prkaca,Prkacb,Rab11a
GO:0035639	purine ribonucleoside triphosphate binding	4	1697	0.0217	ENSMUSP00000005164,ENSMUSP00000005606,ENSMUSP00000073790,ENSMUSP00000129163	Myo5b,Prkaca,Prkacb,Rab11a
GO:0008092	cytoskeletal protein binding	3	877	0.0222	ENSMUSP00000023752,ENSMUSP00000073790,ENSMUSP00000129163	Aqp2,Myo5b,Rab11a
GO:0008017	microtubule binding	2	245	0.0227	ENSMUSP00000073790,ENSMUSP00000129163	Myo5b,Rab11a
GO:0019899	enzyme binding	4	2175	0.0272	ENSMUSP00000005164,ENSMUSP00000005606,ENSMUSP00000059978,ENSMUSP00000073790	Myo5b,Prkaca,Prkacb,Rab11fip2
GO:0031625	ubiquitin protein ligase binding	2	316	0.0294	ENSMUSP00000005164,ENSMUSP00000005606	Prkaca,Prkacb
GO:0003779	actin binding	2	397	0.0377	ENSMUSP00000023752,ENSMUSP00000073790	Aqp2,Myo5b
GO:0005515	protein binding	6	6454	0.0422	ENSMUSP00000005164,ENSMUSP00000005606,ENSMUSP00000023752,ENSMUSP00000059978,ENSMUSP00000073790,ENSMUSP00000129163	Aqp2,Myo5b,Prkaca,Prkacb,Rab11a,Rab11fip2
GO:0005524	ATP binding	3	1389	0.0433	ENSMUSP00000005164,ENSMUSP00000005606,ENSMUSP00000073790	Myo5b,Prkaca,Prkacb
Cellular Component (GO)
#term ID	term description	observed gene count	background gene count	false discovery rate	matching proteins in your network (IDs)	matching proteins in your network (labels)
GO:0055038	recycling endosome membrane	3	59	0.00018	ENSMUSP00000023752,ENSMUSP00000059978,ENSMUSP00000129163	Aqp2,Rab11a,Rab11fip2
GO:0005952	cAMP-dependent protein kinase complex	2	7	0.00032	ENSMUSP00000005164,ENSMUSP00000005606	Prkaca,Prkacb
GO:0005802	trans-Golgi network	3	182	0.0012	ENSMUSP00000023752,ENSMUSP00000112466,ENSMUSP00000129163	Aqp2,Plekha8,Rab11a
GO:0048471	perinuclear region of cytoplasm	4	730	0.0020	ENSMUSP00000005164,ENSMUSP00000005606,ENSMUSP00000073790,ENSMUSP00000129163	Myo5b,Prkaca,Prkacb,Rab11a
GO:0097546	ciliary base	2	32	0.0020	ENSMUSP00000005164,ENSMUSP00000005606	Prkaca,Prkacb
GO:0005856	cytoskeleton	5	1933	0.0040	ENSMUSP00000005164,ENSMUSP00000005606,ENSMUSP00000073790,ENSMUSP00000109175,ENSMUSP00000129163	Myo5b,Prkaca,Prkacb,Rab11a,Tcte1
GO:0045171	intercellular bridge	2	55	0.0040	ENSMUSP00000005164,ENSMUSP00000005606	Prkaca,Prkacb
GO:0070062	extracellular exosome	2	80	0.0053	ENSMUSP00000023752,ENSMUSP00000129163	Aqp2,Rab11a
GO:0120025	plasma membrane bounded cell projection	5	2172	0.0053	ENSMUSP00000005164,ENSMUSP00000005606,ENSMUSP00000073790,ENSMUSP00000109175,ENSMUSP00000129163	Myo5b,Prkaca,Prkacb,Rab11a,Tcte1
GO:0005813	centrosome	3	481	0.0055	ENSMUSP00000005164,ENSMUSP00000005606,ENSMUSP00000129163	Prkaca,Prkacb,Rab11a
GO:0005794	Golgi apparatus	4	1313	0.0059	ENSMUSP00000005606,ENSMUSP00000023752,ENSMUSP00000112466,ENSMUSP00000129163	Aqp2,Plekha8,Prkaca,Rab11a
GO:0036126	sperm flagellum	2	109	0.0059	ENSMUSP00000005606,ENSMUSP00000109175	Prkaca,Tcte1
GO:0098794	postsynapse	3	514	0.0059	ENSMUSP00000005606,ENSMUSP00000073790,ENSMUSP00000129163	Myo5b,Prkaca,Rab11a
GO:0098805	whole membrane	4	1300	0.0059	ENSMUSP00000005606,ENSMUSP00000023752,ENSMUSP00000059978,ENSMUSP00000129163	Aqp2,Prkaca,Rab11a,Rab11fip2
GO:0044421	extracellular region part	4	1390	0.0063	ENSMUSP00000005164,ENSMUSP00000005606,ENSMUSP00000023752,ENSMUSP00000129163	Aqp2,Prkaca,Prkacb,Rab11a
GO:0005929	cilium	3	587	0.0065	ENSMUSP00000005164,ENSMUSP00000005606,ENSMUSP00000109175	Prkaca,Prkacb,Tcte1
GO:0044430	cytoskeletal part	4	1460	0.0070	ENSMUSP00000005164,ENSMUSP00000005606,ENSMUSP00000073790,ENSMUSP00000129163	Myo5b,Prkaca,Prkacb,Rab11a
GO:0071944	cell periphery	6	4443	0.0079	ENSMUSP00000005164,ENSMUSP00000005606,ENSMUSP00000023752,ENSMUSP00000059978,ENSMUSP00000073790,ENSMUSP00000129163	Aqp2,Myo5b,Prkaca,Prkacb,Rab11a,Rab11fip2
GO:0005737	cytoplasm	8	9909	0.0092	ENSMUSP00000005164,ENSMUSP00000005606,ENSMUSP00000023752,ENSMUSP00000059978,ENSMUSP00000073790,ENSMUSP00000109175,ENSMUSP00000112466,ENSMUSP00000129163	Aqp2,Myo5b,Plekha8,Prkaca,Prkacb,Rab11a,Rab11fip2,Tcte1
GO:0031410	cytoplasmic vesicle	4	1710	0.0099	ENSMUSP00000005606,ENSMUSP00000023752,ENSMUSP00000059978,ENSMUSP00000129163	Aqp2,Prkaca,Rab11a,Rab11fip2
GO:0043197	dendritic spine	2	193	0.0099	ENSMUSP00000005606,ENSMUSP00000073790	Myo5b,Prkaca
GO:0044446	intracellular organelle part	7	7416	0.0109	ENSMUSP00000005164,ENSMUSP00000005606,ENSMUSP00000023752,ENSMUSP00000059978,ENSMUSP00000073790,ENSMUSP00000112466,ENSMUSP00000129163	Aqp2,Myo5b,Plekha8,Prkaca,Prkacb,Rab11a,Rab11fip2
GO:0043229	intracellular organelle	8	10645	0.0114	ENSMUSP00000005164,ENSMUSP00000005606,ENSMUSP00000023752,ENSMUSP00000059978,ENSMUSP00000073790,ENSMUSP00000109175,ENSMUSP00000112466,ENSMUSP00000129163	Aqp2,Myo5b,Plekha8,Prkaca,Prkacb,Rab11a,Rab11fip2,Tcte1
GO:0044444	cytoplasmic part	7	7673	0.0126	ENSMUSP00000005164,ENSMUSP00000005606,ENSMUSP00000023752,ENSMUSP00000059978,ENSMUSP00000073790,ENSMUSP00000112466,ENSMUSP00000129163	Aqp2,Myo5b,Plekha8,Prkaca,Prkacb,Rab11a,Rab11fip2
GO:0012505	endomembrane system	5	3670	0.0151	ENSMUSP00000005606,ENSMUSP00000023752,ENSMUSP00000059978,ENSMUSP00000112466,ENSMUSP00000129163	Aqp2,Plekha8,Prkaca,Rab11a,Rab11fip2
GO:0030133	transport vesicle	2	320	0.0174	ENSMUSP00000023752,ENSMUSP00000129163	Aqp2,Rab11a
GO:0098590	plasma membrane region	3	1115	0.0178	ENSMUSP00000005606,ENSMUSP00000023752,ENSMUSP00000129163	Aqp2,Prkaca,Rab11a
GO:0005886	plasma membrane	5	4328	0.0274	ENSMUSP00000005164,ENSMUSP00000005606,ENSMUSP00000023752,ENSMUSP00000059978,ENSMUSP00000129163	Aqp2,Prkaca,Prkacb,Rab11a,Rab11fip2
GO:0045177	apical part of cell	2	423	0.0274	ENSMUSP00000023752,ENSMUSP00000073790	Aqp2,Myo5b
GO:0099568	cytoplasmic region	2	439	0.0279	ENSMUSP00000005606,ENSMUSP00000073790	Myo5b,Prkaca
GO:0043005	neuron projection	3	1429	0.0308	ENSMUSP00000005606,ENSMUSP00000073790,ENSMUSP00000129163	Myo5b,Prkaca,Rab11a
GO:0032991	protein-containing complex	5	4701	0.0348	ENSMUSP00000005164,ENSMUSP00000005606,ENSMUSP00000023752,ENSMUSP00000073790,ENSMUSP00000129163	Aqp2,Myo5b,Prkaca,Prkacb,Rab11a
GO:0099503	secretory vesicle	2	525	0.0353	ENSMUSP00000005606,ENSMUSP00000023752	Aqp2,Prkaca
GO:0120038	plasma membrane bounded cell projection part	3	1532	0.0353	ENSMUSP00000005164,ENSMUSP00000005606,ENSMUSP00000073790	Myo5b,Prkaca,Prkacb
GO:0016020	membrane	6	7460	0.0489	ENSMUSP00000005164,ENSMUSP00000005606,ENSMUSP00000023752,ENSMUSP00000059978,ENSMUSP00000112466,ENSMUSP00000129163	Aqp2,Plekha8,Prkaca,Prkacb,Rab11a,Rab11fip2
KEGG Pathways
#term ID	term description	observed gene count	background gene count	false discovery rate	matching proteins in your network (IDs)	matching proteins in your network (labels)
mmu04962	Vasopressin-regulated water reabsorption	4	43	8.56e-08	ENSMUSP00000005164,ENSMUSP00000005606,ENSMUSP00000023752,ENSMUSP00000129163	Aqp2,Prkaca,Prkacb,Rab11a
mmu04961	Endocrine and other factor-regulated calcium reabsorption	3	54	3.09e-05	ENSMUSP00000005164,ENSMUSP00000005606,ENSMUSP00000129163	Prkaca,Prkacb,Rab11a
mmu05020	Prion diseases	2	34	0.0016	ENSMUSP00000005164,ENSMUSP00000005606	Prkaca,Prkacb
mmu04340	Hedgehog signaling pathway	2	44	0.0020	ENSMUSP00000005164,ENSMUSP00000005606	Prkaca,Prkacb
mmu05030	Cocaine addiction	2	48	0.0020	ENSMUSP00000005164,ENSMUSP00000005606	Prkaca,Prkacb
mmu01522	Endocrine resistance	2	92	0.0021	ENSMUSP00000005164,ENSMUSP00000005606	Prkaca,Prkacb
mmu04114	Oocyte meiosis	2	112	0.0021	ENSMUSP00000005164,ENSMUSP00000005606	Prkaca,Prkacb
mmu04140	Autophagy - animal	2	129	0.0021	ENSMUSP00000005164,ENSMUSP00000005606	Prkaca,Prkacb
mmu04211	Longevity regulating pathway	2	90	0.0021	ENSMUSP00000005164,ENSMUSP00000005606	Prkaca,Prkacb
mmu04213	Longevity regulating pathway - multiple species	2	62	0.0021	ENSMUSP00000005164,ENSMUSP00000005606	Prkaca,Prkacb
mmu04261	Adrenergic signaling in cardiomyocytes	2	140	0.0021	ENSMUSP00000005164,ENSMUSP00000005606	Prkaca,Prkacb
mmu04270	Vascular smooth muscle contraction	2	125	0.0021	ENSMUSP00000005164,ENSMUSP00000005606	Prkaca,Prkacb
mmu04310	Wnt signaling pathway	2	146	0.0021	ENSMUSP00000005164,ENSMUSP00000005606	Prkaca,Prkacb
mmu04371	Apelin signaling pathway	2	134	0.0021	ENSMUSP00000005164,ENSMUSP00000005606	Prkaca,Prkacb
mmu04530	Tight junction	2	165	0.0021	ENSMUSP00000005164,ENSMUSP00000005606	Prkaca,Prkacb
mmu04540	Gap junction	2	85	0.0021	ENSMUSP00000005164,ENSMUSP00000005606	Prkaca,Prkacb
mmu04611	Platelet activation	2	122	0.0021	ENSMUSP00000005164,ENSMUSP00000005606	Prkaca,Prkacb
mmu04713	Circadian entrainment	2	95	0.0021	ENSMUSP00000005164,ENSMUSP00000005606	Prkaca,Prkacb
mmu04720	Long-term potentiation	2	64	0.0021	ENSMUSP00000005164,ENSMUSP00000005606	Prkaca,Prkacb
mmu04723	Retrograde endocannabinoid signaling	2	145	0.0021	ENSMUSP00000005164,ENSMUSP00000005606	Prkaca,Prkacb
mmu04724	Glutamatergic synapse	2	113	0.0021	ENSMUSP00000005164,ENSMUSP00000005606	Prkaca,Prkacb
mmu04725	Cholinergic synapse	2	112	0.0021	ENSMUSP00000005164,ENSMUSP00000005606	Prkaca,Prkacb
mmu04726	Serotonergic synapse	2	130	0.0021	ENSMUSP00000005164,ENSMUSP00000005606	Prkaca,Prkacb
mmu04727	GABAergic synapse	2	87	0.0021	ENSMUSP00000005164,ENSMUSP00000005606	Prkaca,Prkacb
mmu04728	Dopaminergic synapse	2	129	0.0021	ENSMUSP00000005164,ENSMUSP00000005606	Prkaca,Prkacb
mmu04742	Taste transduction	2	86	0.0021	ENSMUSP00000005164,ENSMUSP00000005606	Prkaca,Prkacb
mmu04750	Inflammatory mediator regulation of TRP channels	2	119	0.0021	ENSMUSP00000005164,ENSMUSP00000005606	Prkaca,Prkacb
mmu04910	Insulin signaling pathway	2	135	0.0021	ENSMUSP00000005164,ENSMUSP00000005606	Prkaca,Prkacb
mmu04911	Insulin secretion	2	85	0.0021	ENSMUSP00000005164,ENSMUSP00000005606	Prkaca,Prkacb
mmu04912	GnRH signaling pathway	2	87	0.0021	ENSMUSP00000005164,ENSMUSP00000005606	Prkaca,Prkacb
mmu04913	Ovarian steroidogenesis	2	57	0.0021	ENSMUSP00000005164,ENSMUSP00000005606	Prkaca,Prkacb
mmu04914	Progesterone-mediated oocyte maturation	2	90	0.0021	ENSMUSP00000005164,ENSMUSP00000005606	Prkaca,Prkacb
mmu04915	Estrogen signaling pathway	2	131	0.0021	ENSMUSP00000005164,ENSMUSP00000005606	Prkaca,Prkacb
mmu04916	Melanogenesis	2	98	0.0021	ENSMUSP00000005164,ENSMUSP00000005606	Prkaca,Prkacb
mmu04918	Thyroid hormone synthesis	2	73	0.0021	ENSMUSP00000005164,ENSMUSP00000005606	Prkaca,Prkacb
mmu04919	Thyroid hormone signaling pathway	2	115	0.0021	ENSMUSP00000005164,ENSMUSP00000005606	Prkaca,Prkacb
mmu04921	Oxytocin signaling pathway	2	149	0.0021	ENSMUSP00000005164,ENSMUSP00000005606	Prkaca,Prkacb
mmu04922	Glucagon signaling pathway	2	99	0.0021	ENSMUSP00000005164,ENSMUSP00000005606	Prkaca,Prkacb
mmu04923	Regulation of lipolysis in adipocytes	2	55	0.0021	ENSMUSP00000005164,ENSMUSP00000005606	Prkaca,Prkacb
mmu04924	Renin secretion	2	69	0.0021	ENSMUSP00000005164,ENSMUSP00000005606	Prkaca,Prkacb
mmu04925	Aldosterone synthesis and secretion	2	97	0.0021	ENSMUSP00000005164,ENSMUSP00000005606	Prkaca,Prkacb
mmu04926	Relaxin signaling pathway	2	130	0.0021	ENSMUSP00000005164,ENSMUSP00000005606	Prkaca,Prkacb
mmu04927	Cortisol synthesis and secretion	2	66	0.0021	ENSMUSP00000005164,ENSMUSP00000005606	Prkaca,Prkacb
mmu04934	Cushing's syndrome	2	156	0.0021	ENSMUSP00000005164,ENSMUSP00000005606	Prkaca,Prkacb
mmu04970	Salivary secretion	2	75	0.0021	ENSMUSP00000005164,ENSMUSP00000005606	Prkaca,Prkacb
mmu04971	Gastric acid secretion	2	72	0.0021	ENSMUSP00000005164,ENSMUSP00000005606	Prkaca,Prkacb
mmu04976	Bile secretion	2	71	0.0021	ENSMUSP00000005164,ENSMUSP00000005606	Prkaca,Prkacb
mmu05012	Parkinson's disease	2	138	0.0021	ENSMUSP00000005164,ENSMUSP00000005606	Prkaca,Prkacb
mmu05031	Amphetamine addiction	2	65	0.0021	ENSMUSP00000005164,ENSMUSP00000005606	Prkaca,Prkacb
mmu05032	Morphine addiction	2	91	0.0021	ENSMUSP00000005164,ENSMUSP00000005606	Prkaca,Prkacb
mmu05146	Amoebiasis	2	105	0.0021	ENSMUSP00000005164,ENSMUSP00000005606	Prkaca,Prkacb
mmu05414	Dilated cardiomyopathy (DCM)	2	86	0.0021	ENSMUSP00000005164,ENSMUSP00000005606	Prkaca,Prkacb
mmu04020	Calcium signaling pathway	2	180	0.0023	ENSMUSP00000005164,ENSMUSP00000005606	Prkaca,Prkacb
mmu04062	Chemokine signaling pathway	2	179	0.0023	ENSMUSP00000005164,ENSMUSP00000005606	Prkaca,Prkacb
mmu04024	cAMP signaling pathway	2	194	0.0026	ENSMUSP00000005164,ENSMUSP00000005606	Prkaca,Prkacb
mmu05203	Viral carcinogenesis	2	199	0.0027	ENSMUSP00000005164,ENSMUSP00000005606	Prkaca,Prkacb
mmu05205	Proteoglycans in cancer	2	199	0.0027	ENSMUSP00000005164,ENSMUSP00000005606	Prkaca,Prkacb
mmu05169	Epstein-Barr virus infection	2	205	0.0028	ENSMUSP00000005164,ENSMUSP00000005606	Prkaca,Prkacb
mmu04714	Thermogenesis	2	223	0.0032	ENSMUSP00000005164,ENSMUSP00000005606	Prkaca,Prkacb
mmu04014	Ras signaling pathway	2	228	0.0033	ENSMUSP00000005164,ENSMUSP00000005606	Prkaca,Prkacb
mmu04144	Endocytosis	2	258	0.0041	ENSMUSP00000059978,ENSMUSP00000129163	Rab11a,Rab11fip2
mmu05166	HTLV-I infection	2	269	0.0044	ENSMUSP00000005164,ENSMUSP00000005606	Prkaca,Prkacb
mmu04010	MAPK signaling pathway	2	292	0.0051	ENSMUSP00000005164,ENSMUSP00000005606	Prkaca,Prkacb
mmu05165	Human papillomavirus infection	2	335	0.0065	ENSMUSP00000005164,ENSMUSP00000005606	Prkaca,Prkacb
mmu05200	Pathways in cancer	2	522	0.0150	ENSMUSP00000005164,ENSMUSP00000005606	Prkaca,Prkacb
Reactome Pathways
#term ID	term description	observed gene count	background gene count	false discovery rate	matching proteins in your network (IDs)	matching proteins in your network (labels)
MMU-432040	Vasopressin regulates renal water homeostasis via Aquaporins	5	37	8.95e-11	ENSMUSP00000005164,ENSMUSP00000005606,ENSMUSP00000023752,ENSMUSP00000059978,ENSMUSP00000129163	Aqp2,Prkaca,Prkacb,Rab11a,Rab11fip2
MMU-8963896	HDL assembly	2	7	8.49e-05	ENSMUSP00000005164,ENSMUSP00000005606	Prkaca,Prkacb
MMU-163615	PKA activation	2	13	0.00020	ENSMUSP00000005164,ENSMUSP00000005606	Prkaca,Prkacb
MMU-164378	PKA activation in glucagon signalling	2	13	0.00020	ENSMUSP00000005164,ENSMUSP00000005606	Prkaca,Prkacb
MMU-180024	DARPP-32 events	2	17	0.00020	ENSMUSP00000005164,ENSMUSP00000005606	Prkaca,Prkacb
MMU-392517	Rap1 signalling	2	13	0.00020	ENSMUSP00000005164,ENSMUSP00000005606	Prkaca,Prkacb
MMU-5621575	CD209 (DC-SIGN) signaling	2	19	0.00020	ENSMUSP00000005164,ENSMUSP00000005606	Prkaca,Prkacb
MMU-381676	Glucagon-like Peptide-1 (GLP1) regulates insulin secretion	2	34	0.00031	ENSMUSP00000005164,ENSMUSP00000005606	Prkaca,Prkacb
MMU-8853659	RET signaling	2	34	0.00031	ENSMUSP00000005164,ENSMUSP00000005606	Prkaca,Prkacb
MMU-5610785	GLI3 is processed to GLI3R by the proteasome	2	54	0.00069	ENSMUSP00000005164,ENSMUSP00000005606	Prkaca,Prkacb
MMU-5687128	MAPK6/MAPK4 signaling	2	67	0.00088	ENSMUSP00000005164,ENSMUSP00000005606	Prkaca,Prkacb
MMU-4420097	VEGFA-VEGFR2 Pathway	2	87	0.0013	ENSMUSP00000005164,ENSMUSP00000005606	Prkaca,Prkacb
MMU-5620912	Anchoring of the basal body to the plasma membrane	2	88	0.0013	ENSMUSP00000005606,ENSMUSP00000129163	Prkaca,Rab11a
MMU-983231	Factors involved in megakaryocyte development and platelet production	2	104	0.0016	ENSMUSP00000005164,ENSMUSP00000005606	Prkaca,Prkacb
MMU-1430728	Metabolism	3	1685	0.0357	ENSMUSP00000005164,ENSMUSP00000005606,ENSMUSP00000112466	Plekha8,Prkaca,Prkacb
UniProt Keywords
#term ID	term description	observed gene count	background gene count	false discovery rate	matching proteins in your network (IDs)	matching proteins in your network (labels)
KW-0114	cAMP	2	34	0.0030	ENSMUSP00000005164,ENSMUSP00000005606	Prkaca,Prkacb
KW-0813	Transport	5	1912	0.0045	ENSMUSP00000023752,ENSMUSP00000059978,ENSMUSP00000073790,ENSMUSP00000112466,ENSMUSP00000129163	Aqp2,Myo5b,Plekha8,Rab11a,Rab11fip2
KW-0282	Flagellum	2	82	0.0054	ENSMUSP00000005606,ENSMUSP00000109175	Prkaca,Tcte1
KW-0653	Protein transport	3	586	0.0090	ENSMUSP00000059978,ENSMUSP00000073790,ENSMUSP00000129163	Myo5b,Rab11a,Rab11fip2
KW-0968	Cytoplasmic vesicle	3	568	0.0090	ENSMUSP00000005606,ENSMUSP00000023752,ENSMUSP00000129163	Aqp2,Prkaca,Rab11a
KW-0519	Myristate	2	174	0.0117	ENSMUSP00000005164,ENSMUSP00000005606	Prkaca,Prkacb
KW-0449	Lipoprotein	3	790	0.0123	ENSMUSP00000005164,ENSMUSP00000005606,ENSMUSP00000129163	Prkaca,Prkacb,Rab11a
KW-0547	Nucleotide-binding	4	1738	0.0123	ENSMUSP00000005164,ENSMUSP00000005606,ENSMUSP00000073790,ENSMUSP00000129163	Myo5b,Prkaca,Prkacb,Rab11a
KW-1003	Cell membrane	5	4024	0.0285	ENSMUSP00000005164,ENSMUSP00000005606,ENSMUSP00000023752,ENSMUSP00000059978,ENSMUSP00000129163	Aqp2,Prkaca,Prkacb,Rab11a,Rab11fip2
KW-0723	Serine/threonine-protein kinase	2	388	0.0303	ENSMUSP00000005164,ENSMUSP00000005606	Prkaca,Prkacb
KW-0067	ATP-binding	3	1352	0.0350	ENSMUSP00000005164,ENSMUSP00000005606,ENSMUSP00000073790	Myo5b,Prkaca,Prkacb
KW-0025	Alternative splicing	5	4732	0.0426	ENSMUSP00000005164,ENSMUSP00000005606,ENSMUSP00000059978,ENSMUSP00000073790,ENSMUSP00000112466	Myo5b,Plekha8,Prkaca,Prkacb,Rab11fip2
KW-0967	Endosome	2	506	0.0426	ENSMUSP00000059978,ENSMUSP00000129163	Rab11a,Rab11fip2
PFAM Protein Domains
#term ID	term description	observed gene count	background gene count	false discovery rate	matching proteins in your network (IDs)	matching proteins in your network (labels)
PF14531	Kinase-like	2	103	0.0099	ENSMUSP00000005164,ENSMUSP00000005606	Prkaca,Prkacb
INTERPRO Protein Domains and Features
#term ID	term description	observed gene count	background gene count	false discovery rate	matching proteins in your network (IDs)	matching proteins in your network (labels)
IPR000961	AGC-kinase, C-terminal	2	53	0.0051	ENSMUSP00000005164,ENSMUSP00000005606	Prkaca,Prkacb
SMART Protein Domains
#term ID	term description	observed gene count	background gene count	false discovery rate	matching proteins in your network (IDs)	matching proteins in your network (labels)
SM00133	Extension to Ser/Thr-type protein kinases	2	53	0.0015	ENSMUSP00000005164,ENSMUSP00000005606	Prkaca,Prkacb
SM00220	Serine/Threonine protein kinases, catalytic domain	2	277	0.0191	ENSMUSP00000005164,ENSMUSP00000005606	Prkaca,Prkacb
#term ID	term description	observed gene count	background gene count	false discovery rate	matching proteins in your network (IDs)	matching proteins in your network (labels)
PMID:20347969	(2010) Regulation of the epithelial sodium channel (ENaC) by membrane trafficking.	5	43	8.82e-09	ENSMUSP00000023752,ENSMUSP00000059978,ENSMUSP00000073790,ENSMUSP00000112466,ENSMUSP00000129163	Aqp2,Myo5b,Plekha8,Rab11a,Rab11fip2
PMID:22553350	(2012) Phosphorylation of Rab11-FIP2 regulates polarity in MDCK cells.	4	26	3.90e-07	ENSMUSP00000023752,ENSMUSP00000059978,ENSMUSP00000073790,ENSMUSP00000129163	Aqp2,Myo5b,Rab11a,Rab11fip2
PMID:20727405	(2011) Rab11a and its binding partners regulate the recycling of the Beta1-adrenergic receptor.	4	30	4.39e-07	ENSMUSP00000023752,ENSMUSP00000059978,ENSMUSP00000073790,ENSMUSP00000129163	Aqp2,Myo5b,Rab11a,Rab11fip2
PMID:19170982	(2009) Sensing, signaling and sorting events in kidney epithelial cell physiology.	4	41	1.06e-06	ENSMUSP00000023752,ENSMUSP00000059978,ENSMUSP00000073790,ENSMUSP00000129163	Aqp2,Myo5b,Rab11a,Rab11fip2
PMID:26903868	(2016) The Trafficking of the Water Channel Aquaporin-2 in Renal Principal Cells-a Potential Target for Pharmacological Intervention in Cardiovascular Diseases.	4	42	1.06e-06	ENSMUSP00000023752,ENSMUSP00000059978,ENSMUSP00000073790,ENSMUSP00000129163	Aqp2,Myo5b,Rab11a,Rab11fip2
PMID:18566824	(2008) Localization and trafficking of aquaporin 2 in the kidney.	4	48	1.28e-06	ENSMUSP00000023752,ENSMUSP00000059978,ENSMUSP00000073790,ENSMUSP00000129163	Aqp2,Myo5b,Rab11a,Rab11fip2
PMID:18431594	(2008) Physiology and pathophysiology of the vasopressin-regulated renal water reabsorption.	4	53	1.60e-06	ENSMUSP00000023752,ENSMUSP00000059978,ENSMUSP00000073790,ENSMUSP00000129163	Aqp2,Myo5b,Rab11a,Rab11fip2
PMID:18984164	(2008) Myosin Vb mobilizes recycling endosomes and AMPA receptors for postsynaptic plasticity.	3	11	5.72e-06	ENSMUSP00000059978,ENSMUSP00000073790,ENSMUSP00000129163	Myo5b,Rab11a,Rab11fip2
PMID:20307540	(2010) NPC1L1 and cholesterol transport.	3	12	6.35e-06	ENSMUSP00000059978,ENSMUSP00000073790,ENSMUSP00000129163	Myo5b,Rab11a,Rab11fip2
PMID:19451275	(2009) The recycling and transcytotic pathways for IgG transport by FcRn are distinct and display an inherent polarity.	3	13	7.04e-06	ENSMUSP00000059978,ENSMUSP00000073790,ENSMUSP00000129163	Myo5b,Rab11a,Rab11fip2
PMID:20398786	(2010) Paramyxovirus assembly and budding: building particles that transmit infections.	3	15	9.32e-06	ENSMUSP00000059978,ENSMUSP00000073790,ENSMUSP00000129163	Myo5b,Rab11a,Rab11fip2
PMID:26484934	(2016) Critical role of Rab11a-mediated recycling endosomes in the assembly of type I parainfluenza viruses.	3	15	9.32e-06	ENSMUSP00000059978,ENSMUSP00000073790,ENSMUSP00000129163	Myo5b,Rab11a,Rab11fip2
PMID:21063400	(2011) Rab25 as a tumour suppressor in colon carcinogenesis.	3	16	9.36e-06	ENSMUSP00000059978,ENSMUSP00000073790,ENSMUSP00000129163	Myo5b,Rab11a,Rab11fip2
PMID:23577166	(2013) Birbeck granule-like 'organized smooth endoplasmic reticulum' resulting from the expression of a cytoplasmic YFP-tagged langerin.	3	16	9.36e-06	ENSMUSP00000059978,ENSMUSP00000073790,ENSMUSP00000129163	Myo5b,Rab11a,Rab11fip2
PMID:22470488	(2012) Identification of a novel signaling pathway and its relevance for GluA1 recycling.	3	19	1.29e-05	ENSMUSP00000059978,ENSMUSP00000073790,ENSMUSP00000129163	Myo5b,Rab11a,Rab11fip2
PMID:20809793	(2011) Niemann-pick C1-like 1 (NPC1L1) protein in intestinal and hepatic cholesterol transport.	3	22	1.80e-05	ENSMUSP00000059978,ENSMUSP00000073790,ENSMUSP00000129163	Myo5b,Rab11a,Rab11fip2
PMID:28228550	(2017) Interaction of phosphorylated Rab11-FIP2 with Eps15 regulates apical junction composition.	3	23	1.92e-05	ENSMUSP00000059978,ENSMUSP00000073790,ENSMUSP00000129163	Myo5b,Rab11a,Rab11fip2
PMID:29540997	(2018) Overexpression of Rab11-FIP2 in colorectal cancer cells promotes tumor migration and angiogenesis through increasing secretion of PAI-1.	3	23	1.92e-05	ENSMUSP00000059978,ENSMUSP00000073790,ENSMUSP00000129163	Myo5b,Rab11a,Rab11fip2
PMID:26663395	(2016) Rab11a Mediates Vascular Endothelial-Cadherin Recycling and Controls Endothelial Barrier Function.	3	24	1.93e-05	ENSMUSP00000059978,ENSMUSP00000073790,ENSMUSP00000129163	Myo5b,Rab11a,Rab11fip2
PMID:23345591	(2013) Rab25 regulates integrin expression in polarized colonic epithelial cells.	3	25	2.05e-05	ENSMUSP00000059978,ENSMUSP00000073790,ENSMUSP00000129163	Myo5b,Rab11a,Rab11fip2
PMID:24040321	(2013) The rab11 effector protein FIP1 regulates adiponectin trafficking and secretion.	3	25	2.05e-05	ENSMUSP00000023752,ENSMUSP00000059978,ENSMUSP00000129163	Aqp2,Rab11a,Rab11fip2
PMID:25429259	(2014) Actin-dependent mechanisms in AMPA receptor trafficking.	3	26	2.08e-05	ENSMUSP00000059978,ENSMUSP00000073790,ENSMUSP00000129163	Myo5b,Rab11a,Rab11fip2
PMID:18785920	(2008) Rapid recycling of beta-adrenergic receptors is dependent on the actin cytoskeleton and myosin Vb.	3	27	2.21e-05	ENSMUSP00000059978,ENSMUSP00000073790,ENSMUSP00000129163	Myo5b,Rab11a,Rab11fip2
PMID:21079737	(2010) RhoA regulates peroxisome association to microtubules and the actin cytoskeleton.	3	28	2.35e-05	ENSMUSP00000059978,ENSMUSP00000073790,ENSMUSP00000129163	Myo5b,Rab11a,Rab11fip2
PMID:19653898	(2009) Basic mechanisms for recognition and transport of synaptic cargos.	3	29	2.49e-05	ENSMUSP00000059978,ENSMUSP00000073790,ENSMUSP00000129163	Myo5b,Rab11a,Rab11fip2
PMID:18801062	(2008) Mechanisms of EHDRME-1 protein function in endocytic transport.	3	30	2.63e-05	ENSMUSP00000059978,ENSMUSP00000073790,ENSMUSP00000129163	Myo5b,Rab11a,Rab11fip2
PMID:19896363	(2010) Regulation of spine and synapse formation by activity-dependent intracellular signaling pathways.	3	32	3.04e-05	ENSMUSP00000059978,ENSMUSP00000073790,ENSMUSP00000129163	Myo5b,Rab11a,Rab11fip2
PMID:20213550	(2010) Protein mediators of sterol transport across intestinal brush border membrane.	3	37	4.41e-05	ENSMUSP00000059978,ENSMUSP00000073790,ENSMUSP00000129163	Myo5b,Rab11a,Rab11fip2
PMID:21067929	(2011) EHD proteins: key conductors of endocytic transport.	3	38	4.60e-05	ENSMUSP00000059978,ENSMUSP00000073790,ENSMUSP00000129163	Myo5b,Rab11a,Rab11fip2
PMID:19696797	(2009) Pathways and mechanisms of endocytic recycling.	3	44	6.75e-05	ENSMUSP00000059978,ENSMUSP00000073790,ENSMUSP00000129163	Myo5b,Rab11a,Rab11fip2
PMID:19707280	(2009) A schistosome cAMP-dependent protein kinase catalytic subunit is essential for parasite viability.	2	2	8.95e-05	ENSMUSP00000005164,ENSMUSP00000005606	Prkaca,Prkacb
PMID:23863697	(2013) Structural and functional insights into the Spirformin actin nucleator complex.	2	2	8.95e-05	ENSMUSP00000073790,ENSMUSP00000129163	Myo5b,Rab11a
PMID:24727350	(2014) The role of the cytoskeleton and molecular motors in endosomal dynamics.	3	53	0.00010	ENSMUSP00000059978,ENSMUSP00000073790,ENSMUSP00000129163	Myo5b,Rab11a,Rab11fip2
PMID:24586111	(2014) Ping-pong positioning: alternating protein interactions at actin filament barbed ends helps establish polarity in mammalian oocytes.	2	3	0.00014	ENSMUSP00000073790,ENSMUSP00000129163	Myo5b,Rab11a
PMID:25295627	(2014) The role of rab proteins in neuronal cells and in the trafficking of neurotrophin receptors.	3	60	0.00014	ENSMUSP00000059978,ENSMUSP00000073790,ENSMUSP00000129163	Myo5b,Rab11a,Rab11fip2
PMID:21852354	(2011) Differential role of PKA catalytic subunits in mediating phenotypes caused by knockout of the Carney complex gene Prkar1a.	2	4	0.00019	ENSMUSP00000005164,ENSMUSP00000005606	Prkaca,Prkacb
PMID:27760768	(2016) ILK and cytoskeletal architecture: an important determinant of AQP2 recycling and subsequent entry into the exocytotic pathway.	2	4	0.00019	ENSMUSP00000023752,ENSMUSP00000129163	Aqp2,Rab11a
PMID:28596241	(2017) Disruption of Rab8a and Rab11a causes formation of basolateral microvilli in neonatal enteropathy.	2	4	0.00019	ENSMUSP00000073790,ENSMUSP00000129163	Myo5b,Rab11a
PMID:19180199	(2008) Effects of colchicine on localization of alkaline phosphatase in McA-RH 7777 rat hepatoma cells.	2	5	0.00025	ENSMUSP00000023752,ENSMUSP00000129163	Aqp2,Rab11a
PMID:23914985	(2013) Actin filaments disruption and stabilization affect measles virus maturation by different mechanisms.	2	5	0.00025	ENSMUSP00000073790,ENSMUSP00000129163	Myo5b,Rab11a
PMID:25251461	(2014) On the perplexingly low rate of transport of IgG2 across the human placenta.	2	5	0.00025	ENSMUSP00000073790,ENSMUSP00000129163	Myo5b,Rab11a
PMID:28035375	(2017) High Rab11-FIP4 expression predicts poor prognosis and exhibits tumor promotion in pancreatic cancer.	2	5	0.00025	ENSMUSP00000059978,ENSMUSP00000129163	Rab11a,Rab11fip2
PMID:29163461	(2017) Factors Affecting the FcRn-Mediated Transplacental Transfer of Antibodies and Implications for Vaccination in Pregnancy.	2	5	0.00025	ENSMUSP00000073790,ENSMUSP00000129163	Myo5b,Rab11a
PMID:29167152	(2018) RAB27B requirement for stretch-induced exocytosis in bladder umbrella cells.	2	5	0.00025	ENSMUSP00000073790,ENSMUSP00000129163	Myo5b,Rab11a
PMID:29215055	(2017) Impairing the function of MLCK, myosin Va or myosin Vb disrupts Rhinovirus B14 replication.	2	5	0.00025	ENSMUSP00000073790,ENSMUSP00000129163	Myo5b,Rab11a
PMID:22724020	(2012) Deregulation of Rab and Rab effector genes in bladder cancer.	3	84	0.00028	ENSMUSP00000059978,ENSMUSP00000073790,ENSMUSP00000129163	Myo5b,Rab11a,Rab11fip2
PMID:26310817	(2015) Deep proteomic profiling of vasopressin-sensitive collecting duct cells. II. Bioinformatic analysis of vasopressin signaling.	2	6	0.00028	ENSMUSP00000005606,ENSMUSP00000023752	Aqp2,Prkaca
PMID:26830108	(2016) Towards understanding microvillus inclusion disease.	2	6	0.00028	ENSMUSP00000073790,ENSMUSP00000129163	Myo5b,Rab11a
PMID:23720287	(2013) Hepatocyte polarity.	3	87	0.00030	ENSMUSP00000073790,ENSMUSP00000112466,ENSMUSP00000129163	Myo5b,Plekha8,Rab11a
PMID:28724771	(2017) Intracellular Colocalization of Influenza Viral RNA and Rab11A Is Dependent upon Microtubule Filaments.	2	7	0.00033	ENSMUSP00000073790,ENSMUSP00000129163	Myo5b,Rab11a
PMID:22318318	(2012) A critical phenylalanine residue in the respiratory syncytial virus fusion protein cytoplasmic tail mediates assembly of internal viral proteins into viral filaments and particles.	2	8	0.00041	ENSMUSP00000073790,ENSMUSP00000129163	Myo5b,Rab11a
PMID:25861302	(2015) Association of functional genetic variants of A-kinase anchoring protein 10 with QT interval length in full-term Polish newborns.	2	8	0.00041	ENSMUSP00000023752,ENSMUSP00000129163	Aqp2,Rab11a
PMID:11266477	(2001) Of yeast, mice, and men. Rab proteins and organelle transport.	2	9	0.00048	ENSMUSP00000073790,ENSMUSP00000129163	Myo5b,Rab11a
PMID:12642614	(2003) Identification of an organelle-specific myosin V receptor.	2	9	0.00048	ENSMUSP00000073790,ENSMUSP00000129163	Myo5b,Rab11a
PMID:19295134	(2009) Identification of microRNAs with regulatory potential using a matched microRNA-mRNA time-course data.	2	9	0.00048	ENSMUSP00000059978,ENSMUSP00000129163	Rab11a,Rab11fip2
PMID:19453277	(2009) MUC1 traverses apical recycling endosomes along the biosynthetic pathway in polarized MDCK cells.	2	9	0.00048	ENSMUSP00000073790,ENSMUSP00000129163	Myo5b,Rab11a
PMID:23326681	(2012) Polarization and myelination in myelinating glia.	3	109	0.00048	ENSMUSP00000073790,ENSMUSP00000112466,ENSMUSP00000129163	Myo5b,Plekha8,Rab11a
PMID:24586110	(2014) Spire and Formin 2 synergize and antagonize in regulating actin assembly in meiosis by a ping-pong mechanism.	2	9	0.00048	ENSMUSP00000073790,ENSMUSP00000129163	Myo5b,Rab11a
PMID:29188232	(2018) Colorectal Cancer Cells Adhere to and Migrate Along the Neurons of the Enteric Nervous System.	2	9	0.00048	ENSMUSP00000023752,ENSMUSP00000129163	Aqp2,Rab11a
PMID:29335433	(2018) Conformational Landscape of the PRKACA-DNAJB1 Chimeric Kinase, the Driver for Fibrolamellar Hepatocellular Carcinoma.	2	9	0.00048	ENSMUSP00000005164,ENSMUSP00000005606	Prkaca,Prkacb
PMID:16699598	(2006) HIV-1 Vpu promotes release and prevents endocytosis of nascent retrovirus particles from the plasma membrane.	2	10	0.00050	ENSMUSP00000073790,ENSMUSP00000129163	Myo5b,Rab11a
PMID:23334498	(2013) Intracellular lumen extension requires ERM-1-dependent apical membrane expansion and AQP-8-mediated flux.	2	10	0.00050	ENSMUSP00000023752,ENSMUSP00000129163	Aqp2,Rab11a
PMID:23873150	(2013) Vesicles modulate an actin network for asymmetric spindle positioning.	2	10	0.00050	ENSMUSP00000073790,ENSMUSP00000129163	Myo5b,Rab11a
PMID:26575487	(2015) Influenza Virus Induces Cholesterol-Enriched Endocytic Recycling Compartments for Budozone Formation via Cell Cycle-Independent Centrosome Maturation.	2	10	0.00050	ENSMUSP00000059978,ENSMUSP00000129163	Rab11a,Rab11fip2
PMID:26416959	(2015) ATP8B1-mediated spatial organization of Cdc42 signaling maintains singularity during enterocyte polarization.	2	11	0.00055	ENSMUSP00000073790,ENSMUSP00000129163	Myo5b,Rab11a
PMID:26687711	(2016) Protein kinase A catalytic subunit isoform PRKACA; History, function and physiology.	2	11	0.00055	ENSMUSP00000005164,ENSMUSP00000005606	Prkaca,Prkacb
PMID:27991490	(2016) Two pathways regulate cortical granule translocation to prevent polyspermy in mouse oocytes.	2	11	0.00055	ENSMUSP00000073790,ENSMUSP00000129163	Myo5b,Rab11a
PMID:29463656	(2018) Yersinia pestis Targets the Host Endosome Recycling Pathway during the Biogenesis of the Yersinia-Containing Vacuole To Avoid Killing by Macrophages.	2	11	0.00055	ENSMUSP00000073790,ENSMUSP00000129163	Myo5b,Rab11a
PMID:27965576	(2016) Functional Genomics Identifies Tis21-Dependent Mechanisms and Putative Cancer Drug Targets Underlying Medulloblastoma Shh-Type Development.	3	122	0.00057	ENSMUSP00000059978,ENSMUSP00000073790,ENSMUSP00000129163	Myo5b,Rab11a,Rab11fip2
PMID:18687135	(2008) Myosin-Vb functions as a dynamic tether for peripheral endocytic compartments during transferrin trafficking.	2	12	0.00060	ENSMUSP00000073790,ENSMUSP00000129163	Myo5b,Rab11a
PMID:22036648	(2012) Coordinated regulation of caveolin-1 and Rab11a in apical recycling compartments of polarized epithelial cells.	2	12	0.00060	ENSMUSP00000059978,ENSMUSP00000129163	Rab11a,Rab11fip2
PMID:22633842	(2012) Phosphatidylinositol 4-kinases: hostages harnessed to build panviral replication platforms.	2	12	0.00060	ENSMUSP00000112466,ENSMUSP00000129163	Plekha8,Rab11a
PMID:25523518	(2015) Tear-mediated delivery of nanoparticles through transcytosis of the lacrimal gland.	2	12	0.00060	ENSMUSP00000073790,ENSMUSP00000129163	Myo5b,Rab11a
PMID:25874770	(2015) Renal type a intercalated cells contain albumin in organelles with aldosterone-regulated abundance.	2	12	0.00060	ENSMUSP00000023752,ENSMUSP00000129163	Aqp2,Rab11a
PMID:25924874	(2015) Germline PRKACA amplification causes variable phenotypes that may depend on the extent of the genomic defect: molecular mechanisms and clinical presentations.	2	12	0.00060	ENSMUSP00000005164,ENSMUSP00000005606	Prkaca,Prkacb
PMID:27396550	(2016) Liver kinase B1 regulates hepatocellular tight junction distribution and function in vivo.	2	12	0.00060	ENSMUSP00000073790,ENSMUSP00000129163	Myo5b,Rab11a
PMID:17517962	(2007) Myosin V, Rab11, and dRip11 direct apical secretion and cellular morphogenesis in developing Drosophila photoreceptors.	2	13	0.00063	ENSMUSP00000059978,ENSMUSP00000129163	Rab11a,Rab11fip2
PMID:20130086	(2010) The Na+H+ exchanger NHE6 in the endosomal recycling system is involved in the development of apical bile canalicular surface domains in HepG2 cells.	2	13	0.00063	ENSMUSP00000073790,ENSMUSP00000129163	Myo5b,Rab11a
PMID:22172676	(2011) Myosin V transports secretory vesicles via a Rab GTPase cascade and interaction with the exocyst complex.	2	13	0.00063	ENSMUSP00000073790,ENSMUSP00000129163	Myo5b,Rab11a
PMID:22514673	(2012) Identification and characterization of novel mutations in the human gene encoding the catalytic subunit Calpha of protein kinase A (PKA).	2	13	0.00063	ENSMUSP00000005164,ENSMUSP00000005606	Prkaca,Prkacb
PMID:26240594	(2015) A Minireview on Vasopressin-regulated Aquaporin-2 in Kidney Collecting Duct Cells.	2	13	0.00063	ENSMUSP00000023752,ENSMUSP00000129163	Aqp2,Rab11a
PMID:19812789	(2008) Identification and investigation of Drosophila postsynaptic density homologs.	2	14	0.00068	ENSMUSP00000073790,ENSMUSP00000129163	Myo5b,Rab11a
PMID:21037565	(2010) A kinase cascade leading to Rab11-FIP5 controls transcytosis of the polymeric immunoglobulin receptor.	2	14	0.00068	ENSMUSP00000073790,ENSMUSP00000129163	Myo5b,Rab11a
PMID:21147988	(2010) Neuronal early endosomes require EHD1 for L1NgCAM trafficking.	2	14	0.00068	ENSMUSP00000059978,ENSMUSP00000129163	Rab11a,Rab11fip2
PMID:22118573	(2012) Multiple biosynthetic trafficking routes for apically secreted proteins in MDCK cells.	2	14	0.00068	ENSMUSP00000073790,ENSMUSP00000129163	Myo5b,Rab11a
PMID:23359798	(2013) A role for the membrane in regulating Chlamydomonas flagellar length.	2	14	0.00068	ENSMUSP00000112466,ENSMUSP00000129163	Plekha8,Rab11a
PMID:24508725	(2014) Role for myosin-V motor proteins in the selective delivery of Kv channel isoforms to the membrane surface of cardiac myocytes.	2	14	0.00068	ENSMUSP00000073790,ENSMUSP00000129163	Myo5b,Rab11a
PMID:26305500	(2015) A mitochondria-anchored isoform of the actin-nucleating spire protein regulates mitochondrial division.	2	14	0.00068	ENSMUSP00000073790,ENSMUSP00000129163	Myo5b,Rab11a
PMID:27045525	(2016) ASK1 signalling regulates brown and beige adipocyte function.	2	14	0.00068	ENSMUSP00000005164,ENSMUSP00000005606	Prkaca,Prkacb
PMID:18695390	(2008) Phosphorylation events and the modulation of aquaporin 2 cell surface expression.	2	15	0.00070	ENSMUSP00000023752,ENSMUSP00000073790	Aqp2,Myo5b
PMID:20543880	(2010) Trafficking of Sendai virus nucleocapsids is mediated by intracellular vesicles.	2	15	0.00070	ENSMUSP00000059978,ENSMUSP00000073790	Myo5b,Rab11fip2
PMID:21731653	(2011) Apical transport of influenza A virus ribonucleoprotein requires Rab11-positive recycling endosome.	2	15	0.00070	ENSMUSP00000059978,ENSMUSP00000129163	Rab11a,Rab11fip2
PMID:22808269	(2012) Respiratory syncytial virus assembles into structured filamentous virion particles independently of host cytoskeleton and related proteins.	2	15	0.00070	ENSMUSP00000059978,ENSMUSP00000073790	Myo5b,Rab11fip2
PMID:23554492	(2013) BDNF regulates Rab11-mediated recycling endosome dynamics to induce dendritic branching.	2	15	0.00070	ENSMUSP00000073790,ENSMUSP00000129163	Myo5b,Rab11a
PMID:24034251	(2013) Diverse autophagosome membrane sources coalesce in recycling endosomes.	2	15	0.00070	ENSMUSP00000073790,ENSMUSP00000129163	Myo5b,Rab11a
PMID:25156004	(2014) Transport in technicolor: mapping ATP-binding cassette transporters in sea urchin embryos.	2	15	0.00070	ENSMUSP00000073790,ENSMUSP00000129163	Myo5b,Rab11a
PMID:22419816	(2012) Myosin-X functions in polarized epithelial cells.	2	16	0.00073	ENSMUSP00000023752,ENSMUSP00000073790	Aqp2,Myo5b
PMID:24843830	(2014) Kinesin-2 mediates apical endosome transport during epithelial lumen formation.	2	16	0.00073	ENSMUSP00000073790,ENSMUSP00000129163	Myo5b,Rab11a
PMID:26686643	(2015) Mevalonate Pathway Regulates Cell Size Homeostasis and Proteostasis through Autophagy.	2	16	0.00073	ENSMUSP00000073790,ENSMUSP00000129163	Myo5b,Rab11a
PMID:29322087	(2018) The Endosomal Protein Endotubin Is Required for Enterocyte Differentiation.	2	16	0.00073	ENSMUSP00000073790,ENSMUSP00000129163	Myo5b,Rab11a
[truncated: 223 more columns]

## Sheet: Fetub
#clustering method	cluster number	cluster color	gene count	protein name	protein identifier	protein description
kmeans	1	Red	5	Plg	10090.ENSMUSP00000014578	Plasminogen; Plasmin dissolves the fibrin of blood clots and acts as a proteolytic factor in a variety of other processes including embryonic development, tissue remodeling, tumor invasion, and inflammation. In ovulation, weakens the walls of the Graafian follicle. It activates the urokinase-type plasminogen activator, collagenases and several complement zymogens, such as C1 and C5. Cleavage of f…
kmeans	1	Red	5	Itih2	10090.ENSMUSP00000046530	Inter-alpha-trypsin inhibitor heavy chain H2; May act as a carrier of hyaluronan in serum or as a binding protein between hyaluronan and other matrix protein, including those on cell surfaces in tissues to regulate the localization, synthesis and degradation of hyaluronan which are essential to cells undergoing biological processes; Belongs to the ITIH family
kmeans	1	Red	5	Fga	10090.ENSMUSP00000133117	Fibrinogen alpha chain; Cleaved by the protease thrombin to yield monomers which, together with fibrinogen beta (FGB) and fibrinogen gamma (FGG), polymerize to form an insoluble fibrin matrix. Fibrin has a major function in hemostasis as one of the primary components of blood clots. In addition, functions during the early stages of wound repair to stabilize the lesion and guide cell migration dur…
kmeans	1	Red	5	Ambp	10090.ENSMUSP00000030041	Protein AMBP; Inter-alpha-trypsin inhibitor inhibits trypsin, plasmin, and lysosomal granulocytic elastase. Inhibits calcium oxalate crystallization (By similarity); In the N-terminal section; belongs to the calycin superfamily. Lipocalin family
kmeans	1	Red	5	Serpinc1	10090.ENSMUSP00000068971	Antithrombin-III; Most important serine protease inhibitor in plasma that regulates the blood coagulation cascade. AT-III inhibits thrombin, matriptase-3/TMPRSS7, as well as factors IXa, Xa and XIa. Its inhibitory activity is greatly enhanced in the presence of heparin (By similarity)
kmeans	3	Dark Cyan	1	Tcte1	10090.ENSMUSP00000109175	T-complex-associated testis expressed 1
kmeans	2	Green	1	Fetub	10090.ENSMUSP00000023587	Fetuin-B; Protease inhibitor required for egg fertilization. Required to prevent premature zona pellucida hardening before fertilization, probably by inhibiting the protease activity of ASTL, a protease that mediates the cleavage of ZP2 and triggers zona pellucida hardening; Belongs to the fetuin family
STRING INTERACTIONS
#node1	node2	node1_string_internal_id	node2_string_internal_id	node1_external_id	node2_external_id	neighborhood_on_chromosome	gene_fusion	phylogenetic_cooccurrence	homology	coexpression	experimentally_determined_interaction	database_annotated	automated_textmining	combined_score
Fga	Plg	5035888	5016310	10090.ENSMUSP00000133117	10090.ENSMUSP00000014578	0	0	0	0	0.959	0.157	0.900	0.328	0.997
Fga	Serpinc1	5035888	5026337	10090.ENSMUSP00000133117	10090.ENSMUSP00000068971	0	0	0	0	0.906	0.050	0.900	0.533	0.995
Serpinc1	Itih2	5026337	5023047	10090.ENSMUSP00000068971	10090.ENSMUSP00000046530	0	0	0	0	0.838	0	0.900	0.345	0.988
Fga	Itih2	5035888	5023047	10090.ENSMUSP00000133117	10090.ENSMUSP00000046530	0	0	0	0	0.858	0.048	0.900	0.133	0.986
Serpinc1	Plg	5026337	5016310	10090.ENSMUSP00000068971	10090.ENSMUSP00000014578	0	0	0	0	0.933	0.172	0	0.716	0.982
Ambp	Plg	5019561	5016310	10090.ENSMUSP00000030041	10090.ENSMUSP00000014578	0	0	0	0	0.938	0.155	0	0.146	0.952
Fga	Ambp	5035888	5019561	10090.ENSMUSP00000133117	10090.ENSMUSP00000030041	0	0	0	0	0.923	0	0	0.205	0.936
Serpinc1	Ambp	5026337	5019561	10090.ENSMUSP00000068971	10090.ENSMUSP00000030041	0	0	0	0	0.894	0	0	0.226	0.914
Itih2	Ambp	5023047	5019561	10090.ENSMUSP00000046530	10090.ENSMUSP00000030041	0	0	0	0	0.772	0.072	0	0.600	0.908
Ambp	Fetub	5019561	5017860	10090.ENSMUSP00000030041	10090.ENSMUSP00000023587	0	0	0	0	0.852	0.068	0	0.308	0.896
Itih2	Fetub	5023047	5017860	10090.ENSMUSP00000046530	10090.ENSMUSP00000023587	0	0	0	0	0.840	0	0	0.305	0.884
Fetub	Plg	5017860	5016310	10090.ENSMUSP00000023587	10090.ENSMUSP00000014578	0	0	0	0	0.865	0.050	0	0.143	0.881
Itih2	Plg	5023047	5016310	10090.ENSMUSP00000046530	10090.ENSMUSP00000014578	0	0	0	0	0.864	0	0	0.068	0.868
Serpinc1	Fetub	5026337	5017860	10090.ENSMUSP00000068971	10090.ENSMUSP00000023587	0	0	0	0	0.824	0.056	0	0.197	0.855
Fga	Fetub	5035888	5017860	10090.ENSMUSP00000133117	10090.ENSMUSP00000023587	0	0	0	0	0.812	0.059	0	0.105	0.828
PROTEIN ANNOTATIONS
#node	identifier	domain_summary_url	annotation	other_names_and_aliases
Plg	10090.ENSMUSP00000014578	https://smart.embl.de/smart/DDvec.cgi?smart=812:SIGNAL(1|19)+PAN_AP(20|97)+KR(101|183)+KR(184|264)+KR(273|354)+KR(375|456)+KR(479|562)+Tryp_SPc(581|805)+	Plasminogen; Plasmin dissolves the fibrin of blood clots and acts as a proteolytic factor in a variety of other processes including embryonic development, tissue remodeling, tumor invasion, and inflammation. In ovulation, weakens the walls of the Graafian follicle. It activates the urokinase-type plasminogen activator, collagenases and several complement zymogens, such as C1 and C5. Cleavage of f…	18815	18815	3.4.21.7	AAA50168.1	AAH14773.1	AAH57186.1	AAM22156.1	AAN15805.1	AAR07361.1	AC087901	AF481053	AI649309	AI649309	AY134430	AY424276	BC014773	BC057186	CCDS28390.1	CHEMBL1075299	EC 3.4.21.7	ENSMUSG00000059481	ENSMUSG00000059481	ENSMUSG00000059481	ENSMUSP00000014578	ENSMUSP00000014578	ENSMUST00000014578	ENSMUST00000014578	J04766	MGI:97620	MGI:97620	Mm.971	NM_008877	NM_008877.3	NP_032903	NP_032903	NP_032903.3	NP_032903.3	NP_032903.3	P20918	P20918	P20918	PLG	PLMN_MOUSE	PLMN_MOUSE	Pg	Pg
Fetub	10090.ENSMUSP00000023587	https://smart.embl.de/smart/DDvec.cgi?smart=388:SIGNAL(1|18)+CY(28|129)+CY(153|255)+	Fetuin-B; Protease inhibitor required for egg fertilization. Required to prevent premature zona pellucida hardening before fertilization, probably by inhibiting the protease activity of ASTL, a protease that mediates the cleavage of ZP2 and triggers zona pellucida hardening; Belongs to the fetuin family	2310011O17Rik	2310011O17Rik	59083	59083	AAH18341.1	AAN34519.1	AAN34520.1	AI255764	AI255764	AJ242927	AY138459	AY138460	BC018341	CAB62541.1	CCDS37300.1	CCDS49799.1	D17980	D17980	D17980	ENSMUSG00000022871	ENSMUSG00000022871	ENSMUSG00000022871	ENSMUSP00000023587	ENSMUSP00000023587	ENSMUSP00000023587	ENSMUSP00000112324	ENSMUSP00000112324	ENSMUSP00000128745	ENSMUSP00000128989	ENSMUSP00000128989	ENSMUST00000023587	ENSMUST00000023587	ENSMUST00000023587	ENSMUST00000116625	ENSMUST00000116625	ENSMUST00000167399	ENSMUST00000170805	ENSMUST00000170805	FETUB	FETUB_MOUSE	FETUB_MOUSE	Fetub	Fetub	Fetub	Fetub	Fetub
Ambp	10090.ENSMUSP00000030041	https://smart.embl.de/smart/DDvec.cgi?smart=349:SIGNAL(1|19)+Pfam_Lipocalin(40|185)+KU(228|281)+KU(284|337)+	Protein AMBP; Inter-alpha-trypsin inhibitor inhibits trypsin, plasmin, and lysosomal granulocytic elastase. Inhibits calcium oxalate crystallization (By similarity); In the N-terminal section; belongs to the calycin superfamily. Lipocalin family	11699	11699	1300004O18	AAD01995.1	AAH21660.1	AF034692	AI194774	AI194774	AK004907	AMBP	AMBP_MOUSE	AMBP_MOUSE	ASPI	ASPI	ASPI	Alpha 1 microglobulin/bikunin	Ambp	Ambp	Ambp	Ambp	Ambp	Ambp	Ambp	Ambp	Ambp-001	Ambp-001	Ambp-002	Ambp-002	BAA05973.1	BAB23659.1	BC021660	CAA48640.1	CCDS18248.1	D28812	ENSMUSG00000028356	ENSMUSG00000028356	ENSMUSG00000028356	ENSMUSP00000030041	ENSMUSP00000030041	ENSMUSP00000118965	ENSMUST00000030041	ENSMUST00000030041	ENSMUST00000142901	HI-30	HI-30	HI-30
Itih2	10090.ENSMUSP00000046530	https://smart.embl.de/smart/DDvec.cgi?smart=950:SIGNAL(1|22)+VIT(60|189)+VWA(312|498)+Pfam_ITI_HC_C(739|925)+	Inter-alpha-trypsin inhibitor heavy chain H2; May act as a carrier of hyaluronan in serum or as a binding protein between hyaluronan and other matrix protein, including those on cell surfaces in tissues to regulate the localization, synthesis and degradation of hyaluronan which are essential to cells undergoing biological processes; Belongs to the ITIH family	16425	16425	5730412L20	A2AKU6	A2AKU6	A2AKU6	AI747202	AI747202	AK133782	AK149533	BAE21837.1	BAE28944.1	C730033M15	CAA49842.1	CAM13914.1	CCDS15677.2	E0CX69	EDL08004.1	ENSMUSG00000037254	ENSMUSG00000037254	ENSMUSG00000037254	ENSMUSP00000046530	ENSMUSP00000046530	ENSMUSP00000046530	ENSMUSP00000100039	ENSMUSP00000124636	ENSMUSP00000124636	ENSMUSP00000124784	ENSMUSP00000124880	ENSMUSP00000131484	ENSMUST00000042290	ENSMUST00000042290	ENSMUST00000042290	ENSMUST00000102974	ENSMUST00000155809	ENSMUST00000155809	ENSMUST00000159437	ENSMUST00000161909	ENSMUST00000170114	G3X977	ITIH2	ITIH2_MOUSE	ITIH2_MOUSE	Inter-alpha trypsin inhibitor, heavy chain 2	Inter-alpha-trypsin inhibitor heavy chain H2	Inter-alpha-trypsin inhibitor heavy chain H2
Serpinc1	10090.ENSMUSP00000068971	https://smart.embl.de/smart/DDvec.cgi?smart=465:SIGNAL(1|34)+SERPIN(93|462)+	Antithrombin-III; Most important serine protease inhibitor in plasma that regulates the blood coagulation cascade. AT-III inhibits thrombin, matriptase-3/TMPRSS7, as well as factors IXa, Xa and XIa. Its inhibitory activity is greatly enhanced in the presence of heparin (By similarity)	11905	11905	AAB23965.1	AAH19447.1	AAH33377.1	AB043785	AI114908	AI114908	AK050295	ANT3_MOUSE	ANT3_MOUSE	AT3	ATIII	ATIII	ATIII	Antithrombin-III	Antithrombin-III	At-3	At-3	At-3	At3	At3	At3	At3	At3	BAB16827.1	BAC34171.1	BC019447	BC033377	C730035E04	CCDS15411.1	EDL39328.1	ENSMUSG00000026715	ENSMUSG00000026715	ENSMUSG00000026715	ENSMUSP00000028046	ENSMUSP00000068971	ENSMUSP00000068971	ENSMUST00000028046	ENSMUST00000064725	ENSMUST00000064725	I04.018	MGI:88095	MGI:88095	Mm.260770	NM_080844
Tcte1	10090.ENSMUSP00000109175	https://smart.embl.de/smart/DDvec.cgi?smart=498:LRR(304|331)+LRR(332|358)+LRR(359|386)+LRR(387|414)+LRR(415|442)+	T-complex-associated testis expressed 1	21645	21645	A6H639	A6H639	A6H639	AAA40406.1	AAI45742.1	BC145741	CCDS37629.1	D17Sil1	D17Sil1	D17Sil1	D17sil1	D17sil1	D17sil1	ENSMUSG00000023949	ENSMUSG00000023949	ENSMUSG00000023949	ENSMUSP00000024745	ENSMUSP00000109175	ENSMUSP00000109175	ENSMUST00000024745	ENSMUST00000113547	ENSMUST00000113547	M28821	MGI:98640	MGI:98640	Mm.491193	NM_013688	NM_013688.2	NP_038716	NP_038716	NP_038716.2	NP_038716.2	NP_038716.2	Q62294	Q62294	Q62294	T-complex-associated testis expressed 1	T-complex-associated testis-expressed protein 1	T-complex-associated testis-expressed protein 1	TCTE1	TCTE1_MOUSE	TCTE1_MOUSE	Tcte-1	Tcte-1
Fga	10090.ENSMUSP00000133117	https://smart.embl.de/smart/DDvec.cgi?smart=789:SIGNAL(1|19)+Fib_alpha(49|193)+Pfam_Fibrinogen_aC(392|457)+FBG(550|786)+	Fibrinogen alpha chain; Cleaved by the protease thrombin to yield monomers which, together with fibrinogen beta (FGB) and fibrinogen gamma (FGG), polymerize to form an insoluble fibrin matrix. Fibrin has a major function in hemostasis as one of the primary components of blood clots. In addition, functions during the early stages of wound repair to stabilize the lesion and guide cell migration dur…	14161	14161	AAH05467.1	BC005467	CCDS17431.1	CCDS50939.1	E9PV24	E9PV24	E9PV24	ENSMUSG00000028001	ENSMUSG00000028001	ENSMUSG00000028001	ENSMUSG00000059807	ENSMUSG00000059807	ENSMUSP00000029630	ENSMUSP00000071927	ENSMUSP00000133117	ENSMUSP00000133117	ENSMUSP00000133117	ENSMUST00000029630	ENSMUST00000072046	ENSMUST00000166581	ENSMUST00000166581	ENSMUST00000166581	FGA	FIBA_MOUSE	FIBA_MOUSE	Fga	Fga	Fga	Fga	Fga	Fga	Fga	Fga-201	Fga-202	Fib	Fib	Fib	Fibrinogen alpha chain	Fibrinogen alpha chain	Fibrinogen alpha chain	MGI:1316726	MGI:1316726	Mm.470175	Mm.88793
Biological Process (GO)
#term ID	term description	observed gene count	background gene count	false discovery rate	matching proteins in your network (IDs)	matching proteins in your network (labels)
GO:0010951	negative regulation of endopeptidase activity	4	235	0.00016	ENSMUSP00000023587,ENSMUSP00000030041,ENSMUSP00000046530,ENSMUSP00000068971	Ambp,Fetub,Itih2,Serpinc1
GO:0030193	regulation of blood coagulation	3	76	0.00018	ENSMUSP00000014578,ENSMUSP00000068971,ENSMUSP00000133117	Fga,Plg,Serpinc1
GO:0007596	blood coagulation	3	118	0.00019	ENSMUSP00000014578,ENSMUSP00000068971,ENSMUSP00000133117	Fga,Plg,Serpinc1
GO:0042730	fibrinolysis	2	15	0.00029	ENSMUSP00000014578,ENSMUSP00000133117	Fga,Plg
GO:0032268	regulation of cellular protein metabolic process	5	2443	0.0034	ENSMUSP00000023587,ENSMUSP00000030041,ENSMUSP00000046530,ENSMUSP00000068971,ENSMUSP00000133117	Ambp,Fetub,Fga,Itih2,Serpinc1
GO:0048523	negative regulation of cellular process	6	4336	0.0038	ENSMUSP00000014578,ENSMUSP00000023587,ENSMUSP00000030041,ENSMUSP00000046530,ENSMUSP00000068971,ENSMUSP00000133117	Ambp,Fetub,Fga,Itih2,Plg,Serpinc1
GO:0051604	protein maturation	2	188	0.0149	ENSMUSP00000030041,ENSMUSP00000133117	Ambp,Fga
Molecular Function (GO)
#term ID	term description	observed gene count	background gene count	false discovery rate	matching proteins in your network (IDs)	matching proteins in your network (labels)
GO:0004866	endopeptidase inhibitor activity	4	166	6.09e-06	ENSMUSP00000023587,ENSMUSP00000030041,ENSMUSP00000046530,ENSMUSP00000068971	Ambp,Fetub,Itih2,Serpinc1
GO:0004867	serine-type endopeptidase inhibitor activity	3	95	2.79e-05	ENSMUSP00000030041,ENSMUSP00000046530,ENSMUSP00000068971	Ambp,Itih2,Serpinc1
Cellular Component (GO)
#term ID	term description	observed gene count	background gene count	false discovery rate	matching proteins in your network (IDs)	matching proteins in your network (labels)
GO:0005576	extracellular region	6	2044	0.00022	ENSMUSP00000014578,ENSMUSP00000023587,ENSMUSP00000030041,ENSMUSP00000046530,ENSMUSP00000068971,ENSMUSP00000133117	Ambp,Fetub,Fga,Itih2,Plg,Serpinc1
GO:0005615	extracellular space	5	1131	0.00022	ENSMUSP00000014578,ENSMUSP00000023587,ENSMUSP00000030041,ENSMUSP00000068971,ENSMUSP00000133117	Ambp,Fetub,Fga,Plg,Serpinc1
GO:0009986	cell surface	3	796	0.0197	ENSMUSP00000014578,ENSMUSP00000030041,ENSMUSP00000133117	Ambp,Fga,Plg
GO:0009897	external side of plasma membrane	2	308	0.0418	ENSMUSP00000014578,ENSMUSP00000133117	Fga,Plg
KEGG Pathways
#term ID	term description	observed gene count	background gene count	false discovery rate	matching proteins in your network (IDs)	matching proteins in your network (labels)
mmu04610	Complement and coagulation cascades	3	88	1.18e-05	ENSMUSP00000014578,ENSMUSP00000068971,ENSMUSP00000133117	Fga,Plg,Serpinc1
Reactome Pathways
#term ID	term description	observed gene count	background gene count	false discovery rate	matching proteins in your network (IDs)	matching proteins in your network (labels)
MMU-381426	Regulation of Insulin-like Growth Factor (IGF) transport and uptake by Insulin-like Growth Factor Binding Proteins (IGFBPs)	3	129	0.00025	ENSMUSP00000014578,ENSMUSP00000068971,ENSMUSP00000133117	Fga,Plg,Serpinc1
MMU-140875	Common Pathway of Fibrin Clot Formation	2	20	0.00035	ENSMUSP00000068971,ENSMUSP00000133117	Fga,Serpinc1
MMU-109582	Hemostasis	3	489	0.0032	ENSMUSP00000014578,ENSMUSP00000068971,ENSMUSP00000133117	Fga,Plg,Serpinc1
MMU-114608	Platelet degranulation	2	121	0.0040	ENSMUSP00000014578,ENSMUSP00000133117	Fga,Plg
MMU-8957275	Post-translational protein phosphorylation	2	114	0.0040	ENSMUSP00000068971,ENSMUSP00000133117	Fga,Serpinc1
MMU-1474244	Extracellular matrix organization	2	246	0.0108	ENSMUSP00000014578,ENSMUSP00000133117	Fga,Plg
UniProt Keywords
#term ID	term description	observed gene count	background gene count	false discovery rate	matching proteins in your network (IDs)	matching proteins in your network (labels)
KW-0646	Protease inhibitor	4	121	1.32e-06	ENSMUSP00000023587,ENSMUSP00000030041,ENSMUSP00000046530,ENSMUSP00000068971	Ambp,Fetub,Itih2,Serpinc1
KW-0094	Blood coagulation	3	44	6.15e-06	ENSMUSP00000014578,ENSMUSP00000068971,ENSMUSP00000133117	Fga,Plg,Serpinc1
KW-0964	Secreted	6	1620	1.02e-05	ENSMUSP00000014578,ENSMUSP00000023587,ENSMUSP00000030041,ENSMUSP00000046530,ENSMUSP00000068971,ENSMUSP00000133117	Ambp,Fetub,Fga,Itih2,Plg,Serpinc1
KW-0722	Serine protease inhibitor	3	84	1.60e-05	ENSMUSP00000030041,ENSMUSP00000046530,ENSMUSP00000068971	Ambp,Itih2,Serpinc1
KW-0732	Signal	6	3593	0.00074	ENSMUSP00000014578,ENSMUSP00000023587,ENSMUSP00000030041,ENSMUSP00000046530,ENSMUSP00000068971,ENSMUSP00000133117	Ambp,Fetub,Fga,Itih2,Plg,Serpinc1
KW-1015	Disulfide bond	5	3075	0.0048	ENSMUSP00000014578,ENSMUSP00000023587,ENSMUSP00000030041,ENSMUSP00000068971,ENSMUSP00000133117	Ambp,Fetub,Fga,Plg,Serpinc1
KW-0165	Cleavage on pair of basic residues	2	246	0.0113	ENSMUSP00000014578,ENSMUSP00000030041	Ambp,Plg
KW-0325	Glycoprotein	5	3789	0.0113	ENSMUSP00000023587,ENSMUSP00000030041,ENSMUSP00000046530,ENSMUSP00000068971,ENSMUSP00000133117	Ambp,Fetub,Fga,Itih2,Serpinc1
#term ID	term description	observed gene count	background gene count	false discovery rate	matching proteins in your network (IDs)	matching proteins in your network (labels)
PMID:18789141	(2008) A simple and reliable protocol for mouse serum proteome profiling studies by use of two-dimensional electrophoresis and MALDI TOFTOF mass spectrometry.	4	57	2.03e-05	ENSMUSP00000014578,ENSMUSP00000023587,ENSMUSP00000030041,ENSMUSP00000068971	Ambp,Fetub,Plg,Serpinc1
PMID:22383955	(2012) Simukunin from the salivary glands of the black fly Simulium vittatum inhibits enzymes that regulate clotting and inflammatory responses.	3	23	0.00017	ENSMUSP00000014578,ENSMUSP00000030041,ENSMUSP00000068971	Ambp,Plg,Serpinc1
PMID:22982001	(2012) Association between variations in coagulation system genes and carotid plaque.	3	24	0.00017	ENSMUSP00000014578,ENSMUSP00000068971,ENSMUSP00000133117	Fga,Plg,Serpinc1
PMID:26011296	(2015) The immediate and late effects of thyroid hormone (triiodothyronine) on murine coagulation gene transcription.	3	19	0.00017	ENSMUSP00000014578,ENSMUSP00000068971,ENSMUSP00000133117	Fga,Plg,Serpinc1
PMID:28573829	(2017) Comparative proteomic profiling of the serum differentiates pancreatic cancer from chronic pancreatitis.	3	21	0.00017	ENSMUSP00000014578,ENSMUSP00000046530,ENSMUSP00000068971	Itih2,Plg,Serpinc1
PMID:23272042	(2012) Simultaneous non-negative matrix factorization for multiple large scale gene expression datasets in toxicology.	3	36	0.00030	ENSMUSP00000030041,ENSMUSP00000068971,ENSMUSP00000133117	Ambp,Fga,Serpinc1
PMID:29030347	(2018) Extracellular Matrix Proteomics Reveals Interplay of Aggrecan and Aggrecanases in Vascular Remodeling of Stented Coronary Arteries.	3	35	0.00030	ENSMUSP00000014578,ENSMUSP00000046530,ENSMUSP00000068971	Itih2,Plg,Serpinc1
PMID:21666058	(2011) Protein kinase C and NF-KB-dependent CD4 downregulation in macrophages induced by T cell-derived soluble factors: consequences for HIV-1 infection.	3	45	0.00046	ENSMUSP00000023587,ENSMUSP00000030041,ENSMUSP00000068971	Ambp,Fetub,Serpinc1
PMID:10067166	(1998) Age-related changes in blood coagulation and fibrinolysis in mice fed on a high-cholesterol diet.	2	3	0.00099	ENSMUSP00000014578,ENSMUSP00000068971	Plg,Serpinc1
PMID:11583321	(2001) Hemostaticfibrinolytic protein changes in C3HHeN mice infected with Rickettsia conorii--a model for Rocky Mountain spotted fever.	2	3	0.00099	ENSMUSP00000014578,ENSMUSP00000068971	Plg,Serpinc1
PMID:11585769	(2001) Generation of multiple angiogenesis inhibitors by human pancreatic cancer.	2	4	0.00099	ENSMUSP00000014578,ENSMUSP00000068971	Plg,Serpinc1
PMID:1385302	(1992) Homologous chromosomal locations of the four genes for inter-alpha-inhibitor and pre-alpha-inhibitor family in human and mouse: assignment of the ancestral gene for the lipocalin superfamily.	2	4	0.00099	ENSMUSP00000030041,ENSMUSP00000046530	Ambp,Itih2
PMID:1562736	(1992) A T-cell-related proteinase expressed by T-lymphoma cells activates their endogenous pro-urokinase.	2	3	0.00099	ENSMUSP00000014578,ENSMUSP00000068971	Plg,Serpinc1
PMID:16123318	(2005) Tissue-specific hemostasis in mice.	2	7	0.00099	ENSMUSP00000014578,ENSMUSP00000068971	Plg,Serpinc1
PMID:16153450	(2005) Local inflammatory and thrombotic responses differ in a murine model of partial and complete hindlimb ischemiareperfusion.	2	6	0.00099	ENSMUSP00000014578,ENSMUSP00000068971	Plg,Serpinc1
PMID:17006359	(2006) Peritoneal lavage with activated protein C alters compartmentalized coagulation and fibrinolysis and improves survival in polymicrobial peritonitis.	2	5	0.00099	ENSMUSP00000014578,ENSMUSP00000068971	Plg,Serpinc1
PMID:17450526	(2007) Protein C inhibitor inhibits breast cancer cell growth, metastasis and angiogenesis independently of its protease inhibitory activity.	2	4	0.00099	ENSMUSP00000014578,ENSMUSP00000068971	Plg,Serpinc1
PMID:17919340	(2007) Characterization of a novel bifunctional mutant of staphylokinase with platelet-targeted thrombolysis and antiplatelet aggregation activities.	2	7	0.00099	ENSMUSP00000014578,ENSMUSP00000068971	Plg,Serpinc1
PMID:18247146	(2008) Judah Folkman, a pioneer in the study of angiogenesis.	2	7	0.00099	ENSMUSP00000014578,ENSMUSP00000068971	Plg,Serpinc1
PMID:18400110	(2008) Elevated maternal lipoprotein (a) and neonatal renal vein thrombosis: a case report.	2	7	0.00099	ENSMUSP00000014578,ENSMUSP00000068971	Plg,Serpinc1
PMID:18828885	(2008) Anticoagulant therapy in acute lung injury: a useful tool without proper operating instruction?	2	5	0.00099	ENSMUSP00000014578,ENSMUSP00000068971	Plg,Serpinc1
PMID:18956477	(2009) On-line separations combined with MS for analysis of glycosaminoglycans.	2	6	0.00099	ENSMUSP00000030041,ENSMUSP00000068971	Ambp,Serpinc1
PMID:19221205	(2009) Thrombosis and antithrombotic therapy in women.	2	8	0.00099	ENSMUSP00000014578,ENSMUSP00000068971	Plg,Serpinc1
PMID:19232500	(2009) Developmental changes in circulating IL-8CXCL8 isoforms in neonates.	2	3	0.00099	ENSMUSP00000014578,ENSMUSP00000068971	Plg,Serpinc1
PMID:19327136	(2009) A robust linkage map of the porcine autosomes based on gene-associated SNPs.	3	99	0.00099	ENSMUSP00000046530,ENSMUSP00000068971,ENSMUSP00000133117	Fga,Itih2,Serpinc1
PMID:19545416	(2009) Antiphospholipid antibody profiles in lupus nephritis with glomerular microthrombosis: a prospective study of 124 cases.	2	9	0.00099	ENSMUSP00000014578,ENSMUSP00000068971	Plg,Serpinc1
PMID:19554012	(2009) Complications of umbilical artery catheterization in a model of extreme prematurity.	2	5	0.00099	ENSMUSP00000014578,ENSMUSP00000068971	Plg,Serpinc1
PMID:19603426	(2009) Controlled release of neurotrophin-3 from fibrin-based tissue engineering scaffolds enhances neural fiber sprouting following subacute spinal cord injury.	2	9	0.00099	ENSMUSP00000014578,ENSMUSP00000068971	Plg,Serpinc1
PMID:19790056	(2009) Plasmin immunization preferentially induces potentially prothrombotic IgG anticardiolipin antibodies in MRLMpJ mice.	2	6	0.00099	ENSMUSP00000014578,ENSMUSP00000068971	Plg,Serpinc1
PMID:19908339	(2009) Effects on coagulation factor production following primary hepatomitogen-induced direct hyperplasia.	2	5	0.00099	ENSMUSP00000014578,ENSMUSP00000068971	Plg,Serpinc1
PMID:20077480	(2010) Glycoprotein analysis using protein microarrays and mass spectrometry.	2	9	0.00099	ENSMUSP00000014578,ENSMUSP00000068971	Plg,Serpinc1
PMID:20124931	(2010) Role of coagulation factors in cerebral venous sinus and cerebral microvascular thrombosis.	2	8	0.00099	ENSMUSP00000014578,ENSMUSP00000068971	Plg,Serpinc1
PMID:20622621	(2010) Protective effects of fresh frozen plasma on vascular endothelial permeability, coagulation, and resuscitation after hemorrhagic shock are time dependent and diminish between days 0 and 5 after thaw.	2	9	0.00099	ENSMUSP00000014578,ENSMUSP00000068971	Plg,Serpinc1
PMID:20654664	(2010) Multifunctional agents for concurrent imaging and therapy in cardiovascular disease.	2	8	0.00099	ENSMUSP00000014578,ENSMUSP00000068971	Plg,Serpinc1
PMID:20798838	(2010) Recanalization therapies in acute ischemic stroke: pharmacological agents, devices, and combinations.	2	3	0.00099	ENSMUSP00000014578,ENSMUSP00000030041	Ambp,Plg
PMID:21085465	(2010) The effects of age on inflammatory and coagulation-fibrinolysis response in patients hospitalized for pneumonia.	2	9	0.00099	ENSMUSP00000014578,ENSMUSP00000068971	Plg,Serpinc1
PMID:21253429	(2010) Elevated levels of activated and inactivated thrombin-activatable fibrinolysis inhibitor in patients with sepsis.	2	8	0.00099	ENSMUSP00000014578,ENSMUSP00000068971	Plg,Serpinc1
PMID:21408009	(2011) Potential role of miRNAs in developmental haemostasis.	2	8	0.00099	ENSMUSP00000014578,ENSMUSP00000068971	Plg,Serpinc1
PMID:21415711	(2011) Expression of coagulation factors from murine induced pluripotent stem cell-derived liver cells.	2	5	0.00099	ENSMUSP00000014578,ENSMUSP00000068971	Plg,Serpinc1
PMID:21571686	(2011) Multifaceted role of plasminogen activator inhibitor-1 in regulating early remodeling of vein bypass grafts.	2	8	0.00099	ENSMUSP00000014578,ENSMUSP00000068971	Plg,Serpinc1
PMID:21674145	(2011) Alterations of hemostatic parameters in the early development of allogeneic hematopoietic stem cell transplantation-related complications.	2	5	0.00099	ENSMUSP00000014578,ENSMUSP00000068971	Plg,Serpinc1
PMID:21848642	(2011) Plasminogen activator inhibitor type I contributes to protective immunity during experimental Gram-negative sepsis (melioidosis).	2	5	0.00099	ENSMUSP00000014578,ENSMUSP00000068971	Plg,Serpinc1
PMID:22028651	(2011) Preventing Staphylococcus aureus sepsis through the inhibition of its agglutination in blood.	2	8	0.00099	ENSMUSP00000014578,ENSMUSP00000068971	Plg,Serpinc1
PMID:22135608	(2011) Subarachnoid hemorrhage associated with epidemic hemorrhagic fever: a rare case report.	2	5	0.00099	ENSMUSP00000014578,ENSMUSP00000068971	Plg,Serpinc1
PMID:22517898	(2012) Methionine-induced hyperhomocysteinemia reverts fibrinolytic pathway activation in a murine model of acute promyelocytic leukemia.	2	4	0.00099	ENSMUSP00000014578,ENSMUSP00000068971	Plg,Serpinc1
PMID:22558345	(2012) Value of the first post-transplant biopsy for predicting long-term cardiac allograft vasculopathy (CAV) and graft failure in heart transplant patients.	2	6	0.00099	ENSMUSP00000014578,ENSMUSP00000068971	Plg,Serpinc1
PMID:22744879	(2012) Plasma marker proteins associated with the progression of lung cancer in obese mice fed a high-fat diet.	2	6	0.00099	ENSMUSP00000068971,ENSMUSP00000133117	Fga,Serpinc1
PMID:23226928	(2012) Changes in the monocytic subsets CD14(dim)CD16(+) and CD14(++)CD16(-) in chronic systolic heart failure patients.	2	8	0.00099	ENSMUSP00000014578,ENSMUSP00000030041	Ambp,Plg
PMID:23408962	(2013) Nebulized fibrinolytic agents improve pulmonary fibrinolysis but not inflammation in rat models of direct and indirect acute lung injury.	2	7	0.00099	ENSMUSP00000014578,ENSMUSP00000068971	Plg,Serpinc1
PMID:23609271	(2013) A principal component analysis of coagulation after trauma.	2	4	0.00099	ENSMUSP00000014578,ENSMUSP00000068971	Plg,Serpinc1
PMID:23686915	(2013) Pharmacotherapy challenges of Fontan-associated plastic bronchitis: a rare pediatric disease.	2	6	0.00099	ENSMUSP00000014578,ENSMUSP00000068971	Plg,Serpinc1
PMID:23710449	(2013) Ulinastatin reduces cancer recurrence after resection of hepatic metastases from colon cancer by inhibiting MMP-9 activation via the antifibrinolytic pathway.	2	8	0.00099	ENSMUSP00000014578,ENSMUSP00000030041	Ambp,Plg
PMID:23827999	(2013) Interaction between Paracoccidioides brasiliensis conidia and the coagulation system: involvement of fibrinogen.	2	5	0.00099	ENSMUSP00000014578,ENSMUSP00000068971	Plg,Serpinc1
PMID:23864913	(2013) The quest for arterial recanalization in acute ischemic stroke-the past, present and the future.	2	9	0.00099	ENSMUSP00000014578,ENSMUSP00000030041	Ambp,Plg
PMID:23895583	(2013) Effects of uric acid on endothelial dysfunction in early chronic kidney disease and its mechanisms.	2	6	0.00099	ENSMUSP00000014578,ENSMUSP00000068971	Plg,Serpinc1
PMID:24024554	(2014) Plasminogen activator inhibitor-1 deficiency augments visceral mesothelial organization, intrapleural coagulation, and lung restriction in mice with carbon blackbleomycin-induced pleural injury.	2	6	0.00099	ENSMUSP00000014578,ENSMUSP00000068971	Plg,Serpinc1
PMID:24148768	(2013) Anticoagulant activities of piperlonguminine in vitro and in vivo.	2	8	0.00099	ENSMUSP00000014578,ENSMUSP00000068971	Plg,Serpinc1
PMID:24305025	(2014) Changes in the coagulation and fibrinolytic system of patients with subarachnoid hemorrhage.	2	5	0.00099	ENSMUSP00000014578,ENSMUSP00000068971	Plg,Serpinc1
PMID:2430793	(1986) Endothelial plasminogen activator inhibitor (PAI): a new member of the Serpin gene family.	2	3	0.00099	ENSMUSP00000014578,ENSMUSP00000068971	Plg,Serpinc1
PMID:24331944	(2014) Thrombin generation and fibrin clot formation under hypothermic conditions: an in vitro evaluation of tissue factor initiated whole blood coagulation.	2	8	0.00099	ENSMUSP00000014578,ENSMUSP00000068971	Plg,Serpinc1
PMID:24723980	(2014) Polysaccharide nanosystems for future progress in cardiovascular pathologies.	2	7	0.00099	ENSMUSP00000014578,ENSMUSP00000068971	Plg,Serpinc1
PMID:24727395	(2014) Effects of chitin and sepia ink hybrid hemostatic sponge on the blood parameters of mice.	2	8	0.00099	ENSMUSP00000014578,ENSMUSP00000068971	Plg,Serpinc1
PMID:24884666	(2014) Activation of coagulation and tissue fibrin deposition in experimental influenza in ferrets.	2	7	0.00099	ENSMUSP00000014578,ENSMUSP00000068971	Plg,Serpinc1
PMID:25231318	(2014) Molecular mimicry between dengue virus and coagulation factors induces antibodies to inhibit thrombin activity and enhance fibrinolysis.	2	3	0.00099	ENSMUSP00000014578,ENSMUSP00000068971	Plg,Serpinc1
PMID:25295869	(2014) Profibrinolytic effect of the epigenetic modifier valproic acid in man.	2	6	0.00099	ENSMUSP00000014578,ENSMUSP00000030041	Ambp,Plg
PMID:25490200	(2014) Early inflammatory markers are independent predictors of cardiac allograft vasculopathy in heart-transplant recipients.	2	8	0.00099	ENSMUSP00000014578,ENSMUSP00000068971	Plg,Serpinc1
PMID:25575539	(2015) Intraperitoneal administration of activated protein C prevents postsurgical adhesion band formation.	2	8	0.00099	ENSMUSP00000014578,ENSMUSP00000068971	Plg,Serpinc1
PMID:25586194	(2015) The cytoprotective effects of endogenous activated protein C reduce activation of coagulation during murine pneumococcal pneumonia and sepsis.	2	4	0.00099	ENSMUSP00000014578,ENSMUSP00000068971	Plg,Serpinc1
PMID:25604482	(2015) Thrombin induces ischemic LTP (iLTP): implications for synaptic plasticity in the acute phase of ischemic stroke.	2	7	0.00099	ENSMUSP00000014578,ENSMUSP00000068971	Plg,Serpinc1
PMID:25789864	(2015) Plasma protein biomarkers of hepatocellular carcinoma in HCV-infected alcoholic patients with cirrhosis.	2	10	0.00099	ENSMUSP00000068971,ENSMUSP00000133117	Fga,Serpinc1
PMID:25887749	(2015) Antitcoagulant and antiplatelet activities of scolymoside.	2	9	0.00099	ENSMUSP00000014578,ENSMUSP00000068971	Plg,Serpinc1
PMID:25890027	(2015) Anti-factor Xa antibodies in patients with antiphospholipid syndrome and their effects upon coagulation assays.	2	8	0.00099	ENSMUSP00000014578,ENSMUSP00000068971	Plg,Serpinc1
PMID:25994290	(2015) Characterization of a novel chicken muscle disorder through differential gene expression and pathway analysis using RNA-sequencing.	3	79	0.00099	ENSMUSP00000014578,ENSMUSP00000068971,ENSMUSP00000133117	Fga,Plg,Serpinc1
PMID:26446601	(2016) Genome-Wide Gene Expression Analysis Identifies the Proto-oncogene Tyrosine-Protein Kinase Src as a Crucial Virulence Determinant of Infectious Laryngotracheitis Virus in Chicken Cells.	2	3	0.00099	ENSMUSP00000014578,ENSMUSP00000068971	Plg,Serpinc1
PMID:26633490	(2015) Anti-Diabetic Effects of Madecassic Acid and Rotundic Acid.	2	8	0.00099	ENSMUSP00000014578,ENSMUSP00000068971	Plg,Serpinc1
PMID:26696967	(2015) Candida albicans Shaving to Profile Human Serum Proteins on Hyphal Surface.	3	61	0.00099	ENSMUSP00000014578,ENSMUSP00000068971,ENSMUSP00000133117	Fga,Plg,Serpinc1
PMID:26729242	(2016) O-glycosylation sites identified from mucin core-1 type glycopeptides from human serum.	2	9	0.00099	ENSMUSP00000023587,ENSMUSP00000046530	Fetub,Itih2
PMID:26905699	(2016) Antithrombotic and antiplatelet activities of small-molecule alkaloids from Scolopendra subspinipes mutilans.	2	10	0.00099	ENSMUSP00000014578,ENSMUSP00000068971	Plg,Serpinc1
PMID:26967741	(2016) Asparaginase Potentiates Glucocorticoid-Induced Osteonecrosis in a Mouse Model.	2	8	0.00099	ENSMUSP00000014578,ENSMUSP00000068971	Plg,Serpinc1
PMID:27129145	(2016) Heparanase expression upregulates platelet adhesion activity and thrombogenicity.	2	8	0.00099	ENSMUSP00000014578,ENSMUSP00000068971	Plg,Serpinc1
PMID:27144445	(2016) Role of Fibrin(ogen) in Progression of Liver Disease: Guilt by Association?	2	8	0.00099	ENSMUSP00000014578,ENSMUSP00000068971	Plg,Serpinc1
PMID:27152622	(2016) High CD3+ Cells in Intracranial Thrombi Represent a Biomarker of Atherothrombotic Stroke.	2	5	0.00099	ENSMUSP00000014578,ENSMUSP00000068971	Plg,Serpinc1
PMID:27258009	(2016) Novel Plasminogen Activator Inhibitor-1 Inhibitors Prevent Diabetic Kidney Injury in a Mouse Model.	2	10	0.00099	ENSMUSP00000014578,ENSMUSP00000068971	Plg,Serpinc1
PMID:27576214	(2016) Endothelial Function, Inflammation, Thrombosis, and Basal Ganglia Perivascular Spaces in Patients with Stroke.	2	10	0.00099	ENSMUSP00000014578,ENSMUSP00000068971	Plg,Serpinc1
PMID:27603366	(2016) The hemostatic disturbance in patients with acute aortic dissection: A prospective observational study.	2	4	0.00099	ENSMUSP00000014578,ENSMUSP00000068971	Plg,Serpinc1
PMID:27786338	(2017) Coagulation factor XII induces pro-inflammatory cytokine responses in macrophages and promotes atherosclerosis in mice.	2	9	0.00099	ENSMUSP00000014578,ENSMUSP00000068971	Plg,Serpinc1
PMID:28361003	(2017) Case report: primary osteonecrosis associated with thrombophilia-hypofibrinolysis and worsened by testosterone therapy.	2	9	0.00099	ENSMUSP00000014578,ENSMUSP00000068971	Plg,Serpinc1
PMID:28629364	(2017) Changes in concentrations of haemostatic and inflammatory biomarkers in synovial fluid after intra-articular injection of lipopolysaccharide in horses.	2	8	0.00099	ENSMUSP00000014578,ENSMUSP00000068971	Plg,Serpinc1
PMID:28933415	(2016) Integrative Systems Biology Investigation of Fabry Disease.	3	96	0.00099	ENSMUSP00000014578,ENSMUSP00000030041,ENSMUSP00000133117	Ambp,Fga,Plg
PMID:29071181	(2017) Heparin-Regulated Prodrug-Type Macromolecular Theranostic Systems for Cancer Therapy.	2	9	0.00099	ENSMUSP00000014578,ENSMUSP00000068971	Plg,Serpinc1
PMID:29115923	(2017) Neuroprotective effect of neuroserpin in non-tPA-induced intracerebral hemorrhage mouse models.	2	8	0.00099	ENSMUSP00000014578,ENSMUSP00000030041	Ambp,Plg
PMID:29133856	(2017) Therapeutic targeting of extracellular DNA improves the outcome of intestinal ischemic reperfusion injury in neonatal rats.	2	10	0.00099	ENSMUSP00000014578,ENSMUSP00000068971	Plg,Serpinc1
PMID:29224009	(2017) ITRAQ-Based Proteomics Analysis of Acute Lung Injury Induced by Oleic Acid in Mice.	2	9	0.00099	ENSMUSP00000014578,ENSMUSP00000068971	Plg,Serpinc1
PMID:29467551	(2018) Cryopreservation for delayed circulating tumor cell isolation is a valid strategy for prognostic association of circulating tumor cells in gastroesophageal cancer.	2	7	0.00099	ENSMUSP00000014578,ENSMUSP00000030041	Ambp,Plg
PMID:29587641	(2018) The prevalence of heterozygous F12 mutations in Chinese population and its relevance to incidents of thrombosis.	2	5	0.00099	ENSMUSP00000014578,ENSMUSP00000068971	Plg,Serpinc1
PMID:29632806	(2018) A small-molecule PAI-1 inhibitor prevents bone loss by stimulating bone formation in a murine estrogen deficiency-induced osteoporosis model.	2	10	0.00099	ENSMUSP00000014578,ENSMUSP00000068971	Plg,Serpinc1
PMID:29697010	(2018) Delayed activation of PPAR-BetaDelta improves long-term survival in mouse sepsis: effects on organ inflammation and coagulation.	2	8	0.00099	ENSMUSP00000014578,ENSMUSP00000068971	Plg,Serpinc1
PMID:3180228	(1988) Anti-Ia monoclonal antibody (10-2.16) inhibits lymphocyte-high endothelial venule (HEV) interaction.	2	3	0.00099	ENSMUSP00000014578,ENSMUSP00000068971	Plg,Serpinc1
PMID:3773339	(1986) Studies on alterations in blood coagulative and fibrinolytic activities after single and multiple administrations of carbon tetrachloride in mice.	2	3	0.00099	ENSMUSP00000014578,ENSMUSP00000068971	Plg,Serpinc1
PMID:9890137	(1998) Transgenic animal bioreactors in biotechnology and production of blood proteins.	2	4	0.00099	ENSMUSP00000014578,ENSMUSP00000068971	Plg,Serpinc1
[truncated: 57 more columns]

## Sheet: Hoxd10
#clustering method	cluster number	cluster color	gene count	protein name	protein identifier	protein description
kmeans	1	Red	4	Rhoc	10090.ENSMUSP00000002303	Rho-related GTP-binding protein RhoC; Regulates a signal transduction pathway linking plasma membrane receptors to the assembly of focal adhesions and actin stress fibers. Serves as a microtubule-dependent signal that is required for the myosin contractile ring formation during cell cycle cytokinesis. Regulates apical junction formation in bronchial epithelial cells; Belongs to the small GTPase s…
kmeans	1	Red	4	Hoxd11	10090.ENSMUSP00000122582	Homeobox protein Hox-D11; Sequence-specific transcription factor which is part of a developmental regulatory system that provides cells with specific positional identities on the anterior-posterior axis
kmeans	1	Red	4	Pbx1	10090.ENSMUSP00000135516	Pre-B-cell leukemia transcription factor 1; Plays a role in the cAMP-dependent regulation of CYP17 gene expression via its cAMP-regulatory sequence (CRS1) 5'- ATCAATCAA-3'. Acts as a transcriptional activator of PF4 in complex with MEIS1. May have a role in steroidogenesis and, subsequently, sexual development and differentiation. Isoform PBX1b as part of a PDX1:PBX1b:MEIS2b complex in pancreatic…
kmeans	1	Red	4	Hoxd10	10090.ENSMUSP00000062412	Homeobox protein Hox-D10; Sequence-specific transcription factor which is part of a developmental regulatory system that provides cells with specific positional identities on the anterior-posterior axis; Belongs to the Abd-B homeobox family
kmeans	2	Green	2	Dcst1	10090.ENSMUSP00000065502	E3 ubiquitin-protein ligase DCST1; E3 ubiquitin-protein ligase which mediates 'Lys-48'- linked ubiquitination of STAT2 and induces its proteosomal degradation thereby negatively regulating type-I-interferon signaling
kmeans	2	Green	2	Tcte1	10090.ENSMUSP00000109175	T-complex-associated testis expressed 1
kmeans	3	Dark Cyan	1	Tcp11	10090.ENSMUSP00000038590	T-complex protein 11; Plays a role in the process of sperm capacitation and acrosome reactions. Probable receptor for the putative fertilization-promoting peptide (FPP) at the sperm membrane that may modulate the activity of the adenylyl cyclase cAMP pathway; Belongs to the TCP11 family
STRING INTERACTIONS
#node1	node2	node1_string_internal_id	node2_string_internal_id	node1_external_id	node2_external_id	neighborhood_on_chromosome	gene_fusion	phylogenetic_cooccurrence	homology	coexpression	experimentally_determined_interaction	database_annotated	automated_textmining	combined_score
Hoxd11	Hoxd10	5034281	5025536	10090.ENSMUSP00000122582	10090.ENSMUSP00000062412	0	0	0	0.690	0.650	0	0	0.876	0.745
Hoxd10	Rhoc	5025536	5015522	10090.ENSMUSP00000062412	10090.ENSMUSP00000002303	0	0	0	0	0	0.046	0	0.730	0.731
Tcte1	Dcst1	5032867	5025938	10090.ENSMUSP00000109175	10090.ENSMUSP00000065502	0	0	0	0	0.050	0	0	0.657	0.661
Pbx1	Hoxd10	5036107	5025536	10090.ENSMUSP00000135516	10090.ENSMUSP00000062412	0	0	0	0	0	0.488	0	0.358	0.657
Tcte1	Tcp11	5032867	5021710	10090.ENSMUSP00000109175	10090.ENSMUSP00000038590	0	0	0	0	0.083	0	0	0.631	0.648
Pbx1	Hoxd11	5036107	5034281	10090.ENSMUSP00000135516	10090.ENSMUSP00000122582	0	0	0	0	0	0.355	0	0.235	0.485
PROTEIN ANNOTATIONS
#node	identifier	domain_summary_url	annotation	other_names_and_aliases
Rhoc	10090.ENSMUSP00000002303	https://smart.embl.de/smart/DDvec.cgi?smart=193:RHO(8|181)+	Rho-related GTP-binding protein RhoC; Regulates a signal transduction pathway linking plasma membrane receptors to the assembly of focal adhesions and actin stress fibers. Serves as a microtubule-dependent signal that is required for the myosin contractile ring formation during cell cycle cytokinesis. Regulates apical junction formation in bronchial epithelial cells; Belongs to the small GTPase s…	11853	11853	2610028L18	2810403H16	AAH04627.1	AC171110	AI324259	AI324259	AK011599	AK152802	AK160650	Arh9	Arh9	Arh9	Arhc	Arhc	Arhc	Arhc	Arhc	Arhc	BAB27724.1	BAE31507.1	BAE35941.1	BC004627	CAA56682.1	CCDS17704.1	ENSMUSG00000002233	ENSMUSG00000002233	ENSMUSG00000002233	ENSMUSP00000002303	ENSMUSP00000002303	ENSMUSP00000002303	ENSMUSP00000102399	ENSMUSP00000102399	ENSMUSP00000135659	ENSMUST00000002303	ENSMUST00000002303	ENSMUST00000002303	ENSMUST00000106787	ENSMUST00000106787	ENSMUST00000132721	ENSMUST00000176347	H3BL56	I830086H22	MGI:106028	MGI:106028
Tcp11	10090.ENSMUSP00000038590	https://smart.embl.de/smart/DDvec.cgi?smart=567:Pfam_Tcp11(126|551)+	T-complex protein 11; Plays a role in the process of sperm capacitation and acrosome reactions. Probable receptor for the putative fertilization-promoting peptide (FPP) at the sperm membrane that may modulate the activity of the adenylyl cyclase cAMP pathway; Belongs to the TCP11 family	AAH89528.1	B2KF23	B2KF24	B2KF25	BC089528	CCDS37526.1	CCDS50045.1	D17Ken1	D17Ken1	D17Ken1	ENSMUSG00000062859	ENSMUSG00000062859	ENSMUSG00000062859	ENSMUSP00000038590	ENSMUSP00000038590	ENSMUSP00000038590	ENSMUSP00000046002	ENSMUSP00000046002	ENSMUSP00000072422	ENSMUSP00000110485	ENSMUSP00000110485	ENSMUSP00000116959	ENSMUSP00000116959	ENSMUSP00000122010	ENSMUST00000042692	ENSMUST00000042692	ENSMUST00000042692	ENSMUST00000043925	ENSMUST00000043925	ENSMUST00000072628	ENSMUST00000114836	ENSMUST00000114836	ENSMUST00000123628	ENSMUST00000129046	ENSMUST00000129046	ENSMUST00000141806	MGI:98544	Mm.29758	NM_001085555	NM_001085555.1	NM_013687	NM_013687.3	NP_001079024	NP_001079024	NP_001079024.1	NP_038715
Hoxd10	10090.ENSMUSP00000062412	https://smart.embl.de/smart/DDvec.cgi?smart=340:HOX(266|328)+	Homeobox protein Hox-D10; Sequence-specific transcription factor which is part of a developmental regulatory system that provides cells with specific positional identities on the anterior-posterior axis; Belongs to the Abd-B homeobox family	15430	15430	AAH13463.1	AAH48690.1	AI385591	AI385591	AI874987	AI874987	BC013463	BC048690	CAA44541.1	CAB57814.1	CCDS16141.1	ENSMUSG00000050368	ENSMUSG00000050368	ENSMUSG00000050368	ENSMUSP00000062412	ENSMUSP00000062412	ENSMUSP00000062412	ENSMUST00000061745	ENSMUST00000061745	ENSMUST00000061745	HOXD10	HXD10_MOUSE	HXD10_MOUSE	Homeobox D10	Homeobox protein Hox-4.5	Homeobox protein Hox-4.5	Homeobox protein Hox-5.3	Homeobox protein Hox-5.3	Homeobox protein Hox-D10	Homeobox protein Hox-D10	Hox-4.5	Hox-4.5	Hox-4.5	Hox-4.5	Hox-4.5	Hox-4.5	Hox-5.3	Hox-5.3	Hox-5.3	Hoxd-10	Hoxd-10	Hoxd-10	Hoxd10	Hoxd10
Dcst1	10090.ENSMUSP00000065502	https://smart.embl.de/smart/DDvec.cgi?smart=732:COIL(18|44)+TRANS(74|96)+TRANS(108|125)+TRANS(398|420)+Pfam_DC_STAMP(431|621)+	E3 ubiquitin-protein ligase DCST1; E3 ubiquitin-protein ligase which mediates 'Lys-48'- linked ubiquitination of STAT2 and induces its proteosomal degradation thereby negatively regulating type-I-interferon signaling	2.3.2.27	77772	77772	A330106H01Rik	A330106H01Rik	AAI25479.1	AAI25481.1	BC125478	BC125480	CCDS38490.1	DC-STAMP domain containing 1	DC-STAMP domain containing 1	DC-STAMP domain containing 1	DC-STAMP domain-containing protein 1	DC-STAMP domain-containing protein 1	DCST1	DCST1_MOUSE	DCST1_MOUSE	Dcst1	Dcst1	Dcst1	Dcst1	Dcst1	Dcst1	Dcst1	Dcst1	Dcst1-001	Dcst1-001	Dcst1-002	Dcst1-002	Dcst1-003	Dcst1-003	Dcst1-004	Dcst1-004	Dcst1-005	Dcst1-005	E3 ubiquitin-protein ligase DCST1	E3 ubiquitin-protein ligase DCST1	EC 2.3.2.27	ENSMUSG00000042672	ENSMUSG00000042672	ENSMUSG00000042672	ENSMUSP00000045509	ENSMUSP00000065502	ENSMUSP00000065502	ENSMUSP00000065502
Tcte1	10090.ENSMUSP00000109175	https://smart.embl.de/smart/DDvec.cgi?smart=498:LRR(304|331)+LRR(332|358)+LRR(359|386)+LRR(387|414)+LRR(415|442)+	T-complex-associated testis expressed 1	21645	21645	A6H639	A6H639	A6H639	AAA40406.1	AAI45742.1	BC145741	CCDS37629.1	D17Sil1	D17Sil1	D17Sil1	D17sil1	D17sil1	D17sil1	ENSMUSG00000023949	ENSMUSG00000023949	ENSMUSG00000023949	ENSMUSP00000024745	ENSMUSP00000109175	ENSMUSP00000109175	ENSMUST00000024745	ENSMUST00000113547	ENSMUST00000113547	M28821	MGI:98640	MGI:98640	Mm.491193	NM_013688	NM_013688.2	NP_038716	NP_038716	NP_038716.2	NP_038716.2	NP_038716.2	Q62294	Q62294	Q62294	T-complex-associated testis expressed 1	T-complex-associated testis-expressed protein 1	T-complex-associated testis-expressed protein 1	TCTE1	TCTE1_MOUSE	TCTE1_MOUSE	Tcte-1	Tcte-1
Hoxd11	10090.ENSMUSP00000122582	https://smart.embl.de/smart/DDvec.cgi?smart=336:Pfam_DUF3528(26|80)+Pfam_DUF3528(103|198)+HOX(264|326)+	Homeobox protein Hox-D11; Sequence-specific transcription factor which is part of a developmental regulatory system that provides cells with specific positional identities on the anterior-posterior axis	15431	15431	A2ASM7	AAI38116.1	BC138115	CAA42943.1	CAA43173.1	CAA50553.1	CCDS16140.1	E230017H14Rik	E230017H14Rik	EDL27171.1	ENSMUSG00000042499	ENSMUSG00000042499	ENSMUSG00000042499	ENSMUSP00000045392	ENSMUSP00000099735	ENSMUSP00000122582	ENSMUSP00000122582	ENSMUSP00000122582	ENSMUSP00000126775	ENSMUST00000048086	ENSMUST00000048086	ENSMUST00000102674	ENSMUST00000136302	ENSMUST00000142312	ENSMUST00000142312	ENSMUST00000142312	ENSMUST00000164493	HOXD11	HXD11_MOUSE	HXD11_MOUSE	Homeobox D11	Homeobox protein Hox-4.6	Homeobox protein Hox-4.6	Homeobox protein Hox-5.5	Homeobox protein Hox-5.5	Homeobox protein Hox-D11	Homeobox protein Hox-D11	Hox-4.6	Hox-4.6	Hox-4.6	Hox-4.6	Hox-4.6	Hox-4.6	Hox-5.4
Pbx1	10090.ENSMUSP00000135516	https://smart.embl.de/smart/DDvec.cgi?smart=430:Pfam_PBC(40|232)+HOX(233|298)+	Pre-B-cell leukemia transcription factor 1; Plays a role in the cAMP-dependent regulation of CYP17 gene expression via its cAMP-regulatory sequence (CRS1) 5'- ATCAATCAA-3'. Acts as a transcriptional activator of PF4 in complex with MEIS1. May have a role in steroidogenesis and, subsequently, sexual development and differentiation. Isoform PBX1b as part of a PDX1:PBX1b:MEIS2b complex in pancreatic…	18514	18514	1DU6	1DU6	1DU6	1LFU	1LFU	1LFU	2310056B04Rik	2310056B04Rik	AAA21832.1	AAB71191.1	AAB71192.1	AAH02244.1	AAH58390.1	AC093320	AC096625	AC112152	AC116129	ADK11716.1	AF020196	AF020197	BC002244	BC058390	CCDS15461.1	CCDS15462.1	D230003C07Rik	D230003C07Rik	D9J2V6	ENSMUSG00000052534	ENSMUSG00000052534	ENSMUSG00000052534	ENSMUSP00000066385	ENSMUSP00000066385	ENSMUSP00000072640	ENSMUSP00000072640	ENSMUSP00000095079	ENSMUSP00000131172	ENSMUSP00000134925	ENSMUSP00000134925	ENSMUSP00000135046	ENSMUSP00000135046	ENSMUSP00000135516	ENSMUSP00000135516	ENSMUSP00000135516	ENSMUSP00000140606
Biological Process (GO)
#term ID	term description	observed gene count	background gene count	false discovery rate	matching proteins in your network (IDs)	matching proteins in your network (labels)
GO:0009954	proximal/distal pattern formation	3	35	6.53e-05	ENSMUSP00000062412,ENSMUSP00000122582,ENSMUSP00000135516	Hoxd10,Hoxd11,Pbx1
GO:0009952	anterior/posterior pattern specification	3	214	0.0016	ENSMUSP00000062412,ENSMUSP00000122582,ENSMUSP00000135516	Hoxd10,Hoxd11,Pbx1
GO:0022414	reproductive process	5	1383	0.0016	ENSMUSP00000038590,ENSMUSP00000062412,ENSMUSP00000109175,ENSMUSP00000122582,ENSMUSP00000135516	Hoxd10,Hoxd11,Pbx1,Tcp11,Tcte1
GO:0030326	embryonic limb morphogenesis	3	143	0.0016	ENSMUSP00000062412,ENSMUSP00000122582,ENSMUSP00000135516	Hoxd10,Hoxd11,Pbx1
GO:0048706	embryonic skeletal system development	3	134	0.0016	ENSMUSP00000062412,ENSMUSP00000122582,ENSMUSP00000135516	Hoxd10,Hoxd11,Pbx1
GO:0035136	forelimb morphogenesis	2	44	0.0029	ENSMUSP00000062412,ENSMUSP00000122582	Hoxd10,Hoxd11
GO:0001658	branching involved in ureteric bud morphogenesis	2	48	0.0032	ENSMUSP00000122582,ENSMUSP00000135516	Hoxd11,Pbx1
GO:0048568	embryonic organ development	3	484	0.0056	ENSMUSP00000062412,ENSMUSP00000122582,ENSMUSP00000135516	Hoxd10,Hoxd11,Pbx1
GO:0002009	morphogenesis of an epithelium	3	503	0.0058	ENSMUSP00000002303,ENSMUSP00000122582,ENSMUSP00000135516	Hoxd11,Pbx1,Rhoc
GO:0048704	embryonic skeletal system morphogenesis	2	101	0.0058	ENSMUSP00000062412,ENSMUSP00000122582	Hoxd10,Hoxd11
GO:0007338	single fertilization	2	119	0.0072	ENSMUSP00000062412,ENSMUSP00000122582	Hoxd10,Hoxd11
GO:0009888	tissue development	4	1599	0.0085	ENSMUSP00000002303,ENSMUSP00000062412,ENSMUSP00000122582,ENSMUSP00000135516	Hoxd10,Hoxd11,Pbx1,Rhoc
GO:0019953	sexual reproduction	3	777	0.0125	ENSMUSP00000038590,ENSMUSP00000062412,ENSMUSP00000122582	Hoxd10,Hoxd11,Tcp11
GO:0009653	anatomical structure morphogenesis	4	2089	0.0189	ENSMUSP00000002303,ENSMUSP00000062412,ENSMUSP00000122582,ENSMUSP00000135516	Hoxd10,Hoxd11,Pbx1,Rhoc
GO:0009887	animal organ morphogenesis	3	956	0.0200	ENSMUSP00000062412,ENSMUSP00000122582,ENSMUSP00000135516	Hoxd10,Hoxd11,Pbx1
GO:0060284	regulation of cell development	3	992	0.0218	ENSMUSP00000038590,ENSMUSP00000122582,ENSMUSP00000135516	Hoxd11,Pbx1,Tcp11
Cellular Component (GO)
#term ID	term description	observed gene count	background gene count	false discovery rate	matching proteins in your network (IDs)	matching proteins in your network (labels)
GO:0036126	sperm flagellum	2	109	0.0337	ENSMUSP00000038590,ENSMUSP00000109175	Tcp11,Tcte1
UniProt Keywords
#term ID	term description	observed gene count	background gene count	false discovery rate	matching proteins in your network (IDs)	matching proteins in your network (labels)
KW-0371	Homeobox	3	261	0.0022	ENSMUSP00000062412,ENSMUSP00000122582,ENSMUSP00000135516	Hoxd10,Hoxd11,Pbx1
KW-0217	Developmental protein	4	1005	0.0026	ENSMUSP00000038590,ENSMUSP00000062412,ENSMUSP00000122582,ENSMUSP00000135516	Hoxd10,Hoxd11,Pbx1,Tcp11
KW-0282	Flagellum	2	82	0.0038	ENSMUSP00000038590,ENSMUSP00000109175	Tcp11,Tcte1
PFAM Protein Domains
#term ID	term description	observed gene count	background gene count	false discovery rate	matching proteins in your network (IDs)	matching proteins in your network (labels)
PF00046	Homeobox domain	3	264	0.00059	ENSMUSP00000062412,ENSMUSP00000122582,ENSMUSP00000135516	Hoxd10,Hoxd11,Pbx1
INTERPRO Protein Domains and Features
#term ID	term description	observed gene count	background gene count	false discovery rate	matching proteins in your network (IDs)	matching proteins in your network (labels)
IPR017970	Homeobox, conserved site	3	182	0.00028	ENSMUSP00000062412,ENSMUSP00000122582,ENSMUSP00000135516	Hoxd10,Hoxd11,Pbx1
IPR001356	Homeobox domain	3	259	0.00039	ENSMUSP00000062412,ENSMUSP00000122582,ENSMUSP00000135516	Hoxd10,Hoxd11,Pbx1
IPR009057	Homeobox-like domain superfamily	3	313	0.00046	ENSMUSP00000062412,ENSMUSP00000122582,ENSMUSP00000135516	Hoxd10,Hoxd11,Pbx1
IPR020479	Homeobox domain, metazoa	2	91	0.0013	ENSMUSP00000062412,ENSMUSP00000122582	Hoxd10,Hoxd11
SMART Protein Domains
#term ID	term description	observed gene count	background gene count	false discovery rate	matching proteins in your network (IDs)	matching proteins in your network (labels)
SM00389	Homeodomain	3	273	0.00020	ENSMUSP00000062412,ENSMUSP00000122582,ENSMUSP00000135516	Hoxd10,Hoxd11,Pbx1
#term ID	term description	observed gene count	background gene count	false discovery rate	matching proteins in your network (IDs)	matching proteins in your network (labels)
PMID:23717575	(2013) Misexpression of Pknox2 in mouse limb bud mesenchyme perturbs zeugopod development and deltoid crest formation.	3	31	0.00017	ENSMUSP00000062412,ENSMUSP00000122582,ENSMUSP00000135516	Hoxd10,Hoxd11,Pbx1
PMID:25010866	(2014) The roles of HOXD10 in the development and progression of head and neck squamous cell carcinoma (HNSCC).	3	26	0.00017	ENSMUSP00000002303,ENSMUSP00000062412,ENSMUSP00000122582	Hoxd10,Hoxd11,Rhoc
PMID:12217321	(2002) Duplication of the Hoxd11 gene causes alterations in the axial and appendicular skeleton of the mouse.	2	3	0.00041	ENSMUSP00000062412,ENSMUSP00000122582	Hoxd10,Hoxd11
PMID:17898713	(2007) Tumour invasion and metastasis initiated by microRNA-10b in breast cancer.	2	2	0.00041	ENSMUSP00000002303,ENSMUSP00000062412	Hoxd10,Rhoc
PMID:23873855	(2014) Using a systems biology approach to understand and study the mechanisms of metastasis.	2	4	0.00041	ENSMUSP00000002303,ENSMUSP00000062412	Hoxd10,Rhoc
PMID:7909514	(1994) Conservation of a functional hierarchy between mammalian and insect HoxHOM genes.	2	3	0.00041	ENSMUSP00000062412,ENSMUSP00000122582	Hoxd10,Hoxd11
PMID:8824591	(1996) In vivo targeted mutagenesis of a regulatory element required for positioning the Hoxd-11 and Hoxd-10 expression boundaries.	2	2	0.00041	ENSMUSP00000062412,ENSMUSP00000122582	Hoxd10,Hoxd11
PMID:9250683	(1997) Deletion of a HoxD enhancer induces transcriptional heterochrony leading to transposition of the sacrum.	2	2	0.00041	ENSMUSP00000062412,ENSMUSP00000122582	Hoxd10,Hoxd11
PMID:10642795	(1999) Targeted disruption of Hoxd9 and Hoxd10 alters locomotor behavior, vertebral identity, and peripheral nervous system development.	2	5	0.00048	ENSMUSP00000062412,ENSMUSP00000122582	Hoxd10,Hoxd11
PMID:11432851	(2001) An Abd-B class HOX.PBX recognition sequence is required for expression from the mouse Ren-1c gene.	2	6	0.00048	ENSMUSP00000062412,ENSMUSP00000135516	Hoxd10,Pbx1
PMID:12954737	(2004) HOXC and HOXD gene expression in human endometrium: lack of redundancy with HOXA paralogs.	2	6	0.00048	ENSMUSP00000062412,ENSMUSP00000122582	Hoxd10,Hoxd11
PMID:14668414	(2004) Multiple roles of Hoxa11 and Hoxd11 in the formation of the mammalian forelimb zeugopod.	2	9	0.00048	ENSMUSP00000062412,ENSMUSP00000122582	Hoxd10,Hoxd11
PMID:15792957	(2005) Activation of the rat renin promoter by HOXD10.PBX1b.PREP1, Ets-1, and the intracellular domain of notch.	2	5	0.00048	ENSMUSP00000062412,ENSMUSP00000135516	Hoxd10,Pbx1
PMID:17626621	(2007) HoxPred: automated classification of Hox proteins using combinations of generalised profiles.	2	11	0.00048	ENSMUSP00000062412,ENSMUSP00000122582	Hoxd10,Hoxd11
PMID:17710153	(2007) Biphasic Hoxd gene expression in shark paired fins reveals an ancient origin of the distal limb domain.	2	11	0.00048	ENSMUSP00000062412,ENSMUSP00000122582	Hoxd10,Hoxd11
PMID:18341703	(2008) On the nature of thumbs.	2	6	0.00048	ENSMUSP00000062412,ENSMUSP00000122582	Hoxd10,Hoxd11
PMID:18833328	(2008) The evolution of HoxD-11 expression in the bird wing: insights from Alligator mississippiensis.	2	7	0.00048	ENSMUSP00000062412,ENSMUSP00000122582	Hoxd10,Hoxd11
PMID:19266017	(2009) Uncoupling time and space in the collinear regulation of Hox genes.	2	12	0.00048	ENSMUSP00000062412,ENSMUSP00000122582	Hoxd10,Hoxd11
PMID:19664288	(2009) MicroRNA expression profiling of male breast cancer.	2	7	0.00048	ENSMUSP00000002303,ENSMUSP00000062412	Hoxd10,Rhoc
PMID:19716816	(2009) Non-homeodomain regions of Hox proteins mediate activation versus repression of Six2 via a single enhancer site in vivo.	2	12	0.00048	ENSMUSP00000122582,ENSMUSP00000135516	Hoxd11,Pbx1
PMID:20351690	(2010) Therapeutic silencing of miR-10b inhibits metastasis in a mouse mammary tumor model.	2	7	0.00048	ENSMUSP00000002303,ENSMUSP00000062412	Hoxd10,Rhoc
PMID:21067538	(2010) Role of miR-10b in breast cancer metastasis.	2	12	0.00048	ENSMUSP00000002303,ENSMUSP00000062412	Hoxd10,Rhoc
PMID:21652542	(2011) MicroRNA-10b expression correlates with response to neoadjuvant therapy and survival in pancreatic ductal adenocarcinoma.	2	10	0.00048	ENSMUSP00000002303,ENSMUSP00000062412	Hoxd10,Rhoc
PMID:22259248	(2012) Delivery of MicroRNA-10b with Polylysine Nanoparticles for Inhibition of Breast Cancer Cell Wound Healing.	2	5	0.00048	ENSMUSP00000002303,ENSMUSP00000062412	Hoxd10,Rhoc
PMID:22374744	(2012) A function for all posterior Hoxd genes during digit development?	2	5	0.00048	ENSMUSP00000062412,ENSMUSP00000122582	Hoxd10,Hoxd11
PMID:23115525	(2012) Comparison of models for the collinearity of hox genes in the developmental axes of vertebrates.	2	9	0.00048	ENSMUSP00000062412,ENSMUSP00000122582	Hoxd10,Hoxd11
PMID:24294108	(2013) Evolutionary constraints favor a biophysical model explaining hox gene collinearity.	2	6	0.00048	ENSMUSP00000062412,ENSMUSP00000122582	Hoxd10,Hoxd11
PMID:24376640	(2013) MicroRNA-10b promotes nucleus pulposus cell proliferation through RhoC-Akt pathway by targeting HOXD10 in intervetebral disc degeneration.	2	8	0.00048	ENSMUSP00000002303,ENSMUSP00000062412	Hoxd10,Rhoc
PMID:24624134	(2014) Long non-coding RNAs learn the importance of being in vivo.	2	6	0.00048	ENSMUSP00000062412,ENSMUSP00000122582	Hoxd10,Hoxd11
PMID:24634677	(2014) Evaluation of p53, HoxD10, and E-Cadherin Status in Breast Cancer and Correlation with Histological Grade and Other Prognostic Factors.	2	5	0.00048	ENSMUSP00000002303,ENSMUSP00000062412	Hoxd10,Rhoc
PMID:24725625	(2014) New developmental evidence supports a homeotic frameshift of digit identity in the evolution of the bird wing.	2	7	0.00048	ENSMUSP00000062412,ENSMUSP00000122582	Hoxd10,Hoxd11
PMID:24879525	(2014) Identification of differentially expressed miRNAs between white and black hair follicles by RNA-sequencing in the goat (Capra hircus).	2	12	0.00048	ENSMUSP00000002303,ENSMUSP00000062412	Hoxd10,Rhoc
PMID:24897960	(2014) Evaluation of microRNA-10b prognostic significance in a prospective cohort of breast cancer patients.	2	11	0.00048	ENSMUSP00000002303,ENSMUSP00000062412	Hoxd10,Rhoc
PMID:25022466	(2014) Physiological roles of long noncoding RNAs: insight from knockout mice.	2	11	0.00048	ENSMUSP00000062412,ENSMUSP00000122582	Hoxd10,Hoxd11
PMID:25236186	(2014) miR-10b is overexpressed in hepatocellular carcinoma and promotes cell proliferation, migration and invasion through RhoC, uPAR and MMPs.	2	9	0.00048	ENSMUSP00000002303,ENSMUSP00000062412	Hoxd10,Rhoc
PMID:26238020	(2015) Tetrapod axial evolution and developmental constraints; Empirical underpinning by a mouse model.	2	10	0.00048	ENSMUSP00000062412,ENSMUSP00000122582	Hoxd10,Hoxd11
PMID:27347170	(2016) miR-10b promotes invasion by targeting HOXD10 in colorectal cancer.	2	8	0.00048	ENSMUSP00000002303,ENSMUSP00000062412	Hoxd10,Rhoc
PMID:27592860	(2016) Up-regulation of mir-10b predicate advanced clinicopathological features and liver metastasis in colorectal cancer.	2	10	0.00048	ENSMUSP00000002303,ENSMUSP00000062412	Hoxd10,Rhoc
PMID:28289518	(2017) Role of microRNAs in translation regulation and cancer.	2	13	0.00048	ENSMUSP00000002303,ENSMUSP00000062412	Hoxd10,Rhoc
PMID:28322342	(2017) Therapy targeted to the metastatic niche is effective in a model of stage IV breast cancer.	2	9	0.00048	ENSMUSP00000002303,ENSMUSP00000062412	Hoxd10,Rhoc
PMID:28454226	(2017) Long non-coding RNA HOTAIR enhances radioresistance in MDA-MB231 breast cancer cells.	2	5	0.00048	ENSMUSP00000002303,ENSMUSP00000062412	Hoxd10,Rhoc
PMID:28745433	(2017) Transcriptome analysis in primary colorectal cancer tissues from patients with and without liver metastases using next-generation sequencing.	2	11	0.00048	ENSMUSP00000062412,ENSMUSP00000122582	Hoxd10,Hoxd11
PMID:28809840	(2017) A Novel Clinical Grade Isolation Method for Human Kidney Perivascular Stromal Cells.	2	13	0.00048	ENSMUSP00000062412,ENSMUSP00000122582	Hoxd10,Hoxd11
PMID:29113216	(2017) MicroRNA-10b expression in node-negative breast cancer-correlation with metastasis and angiogenesis.	2	12	0.00048	ENSMUSP00000002303,ENSMUSP00000062412	Hoxd10,Rhoc
PMID:29662879	(2018) Abnormal Elongations of HOX Gene Clusters May Cause Cancer.	2	8	0.00048	ENSMUSP00000062412,ENSMUSP00000122582	Hoxd10,Hoxd11
PMID:9647638	(1998) Physical map of human 6p21.2-6p21.3: region flanking the centromeric end of the major histocompatibility complex.	2	9	0.00048	ENSMUSP00000038590,ENSMUSP00000109175	Tcp11,Tcte1
PMID:21471404	(2011) Human glioma growth is controlled by microRNA-10b.	2	14	0.00052	ENSMUSP00000002303,ENSMUSP00000062412	Hoxd10,Rhoc
PMID:23307328	(2013) Oncogenic effects of miR-10b in glioblastoma stem cells.	2	14	0.00052	ENSMUSP00000002303,ENSMUSP00000062412	Hoxd10,Rhoc
PMID:27888797	(2017) Tumorigenicity of Ewing sarcoma is critically dependent on the trithorax proteins MLL1 and menin.	2	14	0.00052	ENSMUSP00000062412,ENSMUSP00000122582	Hoxd10,Hoxd11
PMID:24990878	(2014) Determinants of breast cancer progression.	2	15	0.00056	ENSMUSP00000002303,ENSMUSP00000062412	Hoxd10,Rhoc
PMID:19644558	(2009) MicroRNAs as New Players for Diagnosis, Prognosis, and Therapeutic Targets in Breast Cancer.	2	16	0.00061	ENSMUSP00000002303,ENSMUSP00000062412	Hoxd10,Rhoc
PMID:24893291	(2014) Timed deletion of Twist1 in the limb bud reveals age-specific impacts on autopod and zeugopod patterning.	2	16	0.00061	ENSMUSP00000062412,ENSMUSP00000122582	Hoxd10,Hoxd11
PMID:26729820	(2016) Deletions of 5' HOXC genes are associated with lower extremity malformations, including clubfoot and vertical talus.	2	16	0.00061	ENSMUSP00000062412,ENSMUSP00000122582	Hoxd10,Hoxd11
PMID:28691018	(2017) Genetic Variants in the Promoter Region of miR-10b and the Risk of Breast Cancer.	2	16	0.00061	ENSMUSP00000002303,ENSMUSP00000062412	Hoxd10,Rhoc
PMID:19306865	(2009) Restricted patterns of Hoxd10 and Hoxd11 set segmental differences in motoneuron subtype complement in the lumbosacral spinal cord.	2	18	0.00070	ENSMUSP00000062412,ENSMUSP00000122582	Hoxd10,Hoxd11
PMID:21176238	(2010) MicroRNAs involved in neoplastic transformation of liver cancer stem cells.	2	18	0.00070	ENSMUSP00000002303,ENSMUSP00000062412	Hoxd10,Rhoc
PMID:22851613	(2012) An independent genome duplication inferred from Hox paralogs in the American paddlefish--a representative basal ray-finned fish and important comparative reference.	2	18	0.00070	ENSMUSP00000062412,ENSMUSP00000122582	Hoxd10,Hoxd11
PMID:27494896	(2016) MicroRNA 10b promotes abnormal expression of the proto-oncogene c-Jun in metastatic breast cancer cells.	2	18	0.00070	ENSMUSP00000002303,ENSMUSP00000062412	Hoxd10,Rhoc
PMID:27756250	(2016) miR-10b exerts oncogenic activity in human hepatocellular carcinoma cells by targeting expression of CUB and sushi multiple domains 1 (CSMD1).	2	18	0.00070	ENSMUSP00000002303,ENSMUSP00000062412	Hoxd10,Rhoc
PMID:24843030	(2014) Temporal dynamics and developmental memory of 3D chromatin architecture at Hox gene loci.	2	19	0.00071	ENSMUSP00000062412,ENSMUSP00000122582	Hoxd10,Hoxd11
PMID:25311550	(2015) MicroRNA-146a reduces IL-1 dependent inflammatory responses in the intervertebral disc.	2	19	0.00071	ENSMUSP00000002303,ENSMUSP00000062412	Hoxd10,Rhoc
PMID:26511275	(2015) Sall1 in renal stromal progenitors non-cell autonomously restricts the excessive expansion of nephron progenitors.	2	19	0.00071	ENSMUSP00000062412,ENSMUSP00000135516	Hoxd10,Pbx1
PMID:28103242	(2017) Genome-Wide Binding of Posterior HOXAD Transcription Factors Reveals Subgrouping and Association with CTCF.	2	19	0.00071	ENSMUSP00000062412,ENSMUSP00000122582	Hoxd10,Hoxd11
PMID:20436461	(2010) GREAT improves functional interpretation of cis-regulatory regions.	2	20	0.00074	ENSMUSP00000062412,ENSMUSP00000122582	Hoxd10,Hoxd11
PMID:23125021	(2012) miR-10b*, a master inhibitor of the cell cycle, is down-regulated in human breast tumours.	2	20	0.00074	ENSMUSP00000002303,ENSMUSP00000062412	Hoxd10,Rhoc
PMID:26565624	(2015) HOXB1 Is a Tumor Suppressor Gene Regulated by miR-3175 in Glioma.	2	20	0.00074	ENSMUSP00000062412,ENSMUSP00000135516	Hoxd10,Pbx1
PMID:27977683	(2016) Hotair Is Dispensible for Mouse Development.	2	20	0.00074	ENSMUSP00000062412,ENSMUSP00000122582	Hoxd10,Hoxd11
PMID:22411553	(2012) Hox transcription factors influence motoneuron identity through the integrated actions of both homeodomain and non-homeodomain regions.	2	21	0.00076	ENSMUSP00000122582,ENSMUSP00000135516	Hoxd11,Pbx1
PMID:22611400	(2012) A Micro-RNA Connection in BRaf(V600E)-Mediated Premature Senescence of Human Melanocytes.	2	22	0.00082	ENSMUSP00000002303,ENSMUSP00000062412	Hoxd10,Rhoc
PMID:24075995	(2013) Targeted disruption of Hotair leads to homeotic transformation and gene derepression.	2	22	0.00082	ENSMUSP00000062412,ENSMUSP00000122582	Hoxd10,Hoxd11
PMID:29115935	(2017) MicroRNA expression patterns in canine mammary cancer show significant differences between metastatic and non-metastatic tumours.	2	22	0.00082	ENSMUSP00000002303,ENSMUSP00000062412	Hoxd10,Rhoc
PMID:16049025	(2005) GDNF-inducible zinc finger protein 1 is a sequence-specific transcriptional repressor that binds to the HOXA10 gene regulatory region.	2	23	0.00085	ENSMUSP00000062412,ENSMUSP00000122582	Hoxd10,Hoxd11
PMID:19580430	(2009) Current molecular diagnostics of breast cancer and the potential incorporation of microRNA.	2	23	0.00085	ENSMUSP00000002303,ENSMUSP00000062412	Hoxd10,Rhoc
PMID:20885409	(2010) Targeting microRNAs in cancer: rationale, strategies and challenges.	2	23	0.00085	ENSMUSP00000002303,ENSMUSP00000062412	Hoxd10,Rhoc
PMID:21637793	(2011) Structural and functional differences in the long non-coding RNA hotair in mouse and human.	2	24	0.00088	ENSMUSP00000062412,ENSMUSP00000122582	Hoxd10,Hoxd11
PMID:24746670	(2014) Evolving Hox activity profiles govern diversity in locomotor systems.	2	24	0.00088	ENSMUSP00000062412,ENSMUSP00000135516	Hoxd10,Pbx1
PMID:18317880	(2008) Differential expression of HOX genes upon activation of leukocyte sub-populations.	2	25	0.00093	ENSMUSP00000062412,ENSMUSP00000122582	Hoxd10,Hoxd11
PMID:24811921	(2014) MicroRNAs in the control of metastatic bone disease.	2	26	0.00099	ENSMUSP00000002303,ENSMUSP00000062412	Hoxd10,Rhoc
PMID:27467502	(2016) Regulation of Cell Proliferation and Migration by miR-203 via GAS41miR-10b Axis in Human Glioblastoma Cells.	2	26	0.00099	ENSMUSP00000002303,ENSMUSP00000062412	Hoxd10,Rhoc
PMID:18159948	(2007) Distinct roles and regulations for HoxD genes in metanephric kidney development.	2	28	0.0010	ENSMUSP00000062412,ENSMUSP00000122582	Hoxd10,Hoxd11
PMID:21957483	(2011) The Pbx interaction motif of Hoxa1 is essential for its oncogenic activity.	2	27	0.0010	ENSMUSP00000062412,ENSMUSP00000135516	Hoxd10,Pbx1
PMID:22576577	(2013) Control of renin [corrected] gene expression.	2	28	0.0010	ENSMUSP00000062412,ENSMUSP00000135516	Hoxd10,Pbx1
PMID:23840772	(2013) Six1 regulates MyoD expression in adult muscle progenitor cells.	2	27	0.0010	ENSMUSP00000062412,ENSMUSP00000135516	Hoxd10,Pbx1
PMID:26496426	(2015) Molecular Analysis of the HOXA2-Dependent Degradation of RCHY1.	2	28	0.0010	ENSMUSP00000062412,ENSMUSP00000135516	Hoxd10,Pbx1
PMID:26950158	(2016) Circulating microRNAs as Potential Biomarkers in Non-Alcoholic Fatty Liver Disease and Hepatocellular Carcinoma.	2	27	0.0010	ENSMUSP00000002303,ENSMUSP00000062412	Hoxd10,Rhoc
PMID:27070574	(2016) Matrix Hyaluronan Promotes Specific MicroRNA Upregulation Leading to Drug Resistance and Tumor Progression.	2	27	0.0010	ENSMUSP00000002303,ENSMUSP00000062412	Hoxd10,Rhoc
PMID:28191776	(2017) Clinical-Grade Isolated Human Kidney Perivascular Stromal Cells as an Organotypic Cell Source for Kidney Regenerative Medicine.	2	27	0.0010	ENSMUSP00000062412,ENSMUSP00000122582	Hoxd10,Hoxd11
PMID:20230627	(2010) The embryonic genes Dkk3, Hoxd8, Hoxd9 and Tbx1 identify muscle types in a diet-independent and fiber-type unrelated way.	2	29	0.0011	ENSMUSP00000062412,ENSMUSP00000122582	Hoxd10,Hoxd11
PMID:22350981	(2012) Non-coding RNAs as regulators of mammary development and breast cancer.	2	31	0.0012	ENSMUSP00000002303,ENSMUSP00000062412	Hoxd10,Rhoc
PMID:24385922	(2013) Clustering of tissue-specific sub-TADs accompanies the regulation of HoxA genes in developing limbs.	2	31	0.0012	ENSMUSP00000062412,ENSMUSP00000122582	Hoxd10,Hoxd11
PMID:24643965	(2014) High-resolution genome screen for bone mineral density in heterogeneous stock rat.	2	32	0.0012	ENSMUSP00000065502,ENSMUSP00000109175	Dcst1,Tcte1
PMID:27193168	(2016) Altered RNA metabolism due to a homozygous RBM7 mutation in a patient with spinal motor neuropathy.	2	31	0.0012	ENSMUSP00000062412,ENSMUSP00000122582	Hoxd10,Hoxd11
PMID:28698530	(2017) The Role of miRNAs in Angiogenesis, Invasion and Metabolism and Their Therapeutic Implications in Gliomas.	2	32	0.0012	ENSMUSP00000002303,ENSMUSP00000062412	Hoxd10,Rhoc
PMID:18817506	(2009) MicroRNAs in cancer.	2	33	0.0013	ENSMUSP00000002303,ENSMUSP00000062412	Hoxd10,Rhoc
PMID:20935057	(2011) Redundant or separate entities?--roles of Twist1 and Twist2 as molecular switches during gene transcription.	2	34	0.0013	ENSMUSP00000002303,ENSMUSP00000062412	Hoxd10,Rhoc
PMID:21802415	(2011) Boundaries, junctions and transitions in the gastrointestinal tract.	2	33	0.0013	ENSMUSP00000062412,ENSMUSP00000122582	Hoxd10,Hoxd11
PMID:25759599	(2015) Critical analysis of the potential for microRNA biomarkers in breast cancer management.	2	34	0.0013	ENSMUSP00000002303,ENSMUSP00000062412	Hoxd10,Rhoc
PMID:26610689	(2015) Severity of DSS-induced colitis is reduced in Ido1-deficient mice with down-regulation of TLR-MyD88-NF-kB transcriptional networks.	2	34	0.0013	ENSMUSP00000062412,ENSMUSP00000135516	Hoxd10,Pbx1
PMID:26635203	(2015) MLLT1 YEATS domain mutations in clinically distinctive Favourable Histology Wilms tumours.	2	33	0.0013	ENSMUSP00000062412,ENSMUSP00000122582	Hoxd10,Hoxd11
PMID:27019019	(2016) Bat Accelerated Regions Identify a Bat Forelimb Specific Enhancer in the HoxD Locus.	2	33	0.0013	ENSMUSP00000062412,ENSMUSP00000122582	Hoxd10,Hoxd11
[truncated: 130 more columns]

## Sheet: Klk_Igf2
#clustering method	cluster number	cluster color	gene count	protein name	protein identifier	protein description
kmeans	1	Red	8	Klk1b22	10090.ENSMUSP00000076733	Kallikrein 1-related peptidase b22; Glandular kallikreins cleave Met-Lys and Arg-Ser bonds in kininogen to release Lys-bradykinin
kmeans	1	Red	8	Klk1b21	10090.ENSMUSP00000082582	Kallikrein 1-related peptidase b21; Glandular kallikreins cleave Met-Lys and Arg-Ser bonds in kininogen to release Lys-bradykinin. Displays trypsin-like substrate specificity and shows activity towards casein, gelatin, fibronectin and IGFBP3; Belongs to the peptidase S1 family. Kallikrein subfamily
kmeans	1	Red	8	Klk1b16	10090.ENSMUSP00000005933	Kallikrein 1-related peptidase b16
kmeans	1	Red	8	Igf2	10090.ENSMUSP00000101556	Insulin-like growth factor II; The insulin-like growth factors possess growth-promoting activity (Probable). Major fetal growth hormone in mammals. Plays a key role in regulating fetoplacental development (Probable). IGF-II is influenced by placental lactogen (Probable). Also involved in tissue differentiation (Probable). Positively regulates myogenic transcription factor MYOD1 function by facili…
kmeans	1	Red	8	Igf1	10090.ENSMUSP00000056668	Insulin-like growth factor I; The insulin-like growth factors, isolated from plasma, are structurally and functionally related to insulin but have a much higher growth-promoting activity. May be a physiological regulator of [1-14C]-2-deoxy-D-glucose (2DG) transport and glycogen synthesis in osteoblasts. Stimulates glucose transport in bone-derived osteoblastic (PyMS) cells and is effective at muc…
kmeans	1	Red	8	Klk1b27	10090.ENSMUSP00000078786	Kallikrein 1-related peptidase b27; Serine protease with chymotrypsin-like cleavage specificity. Shows activity towards casein, gelatin, IGFBP3 and fibronectin but not towards laminin or collagens I and IV. Does not hydrolyze kininogin to release Lys-bradykinin; Belongs to the peptidase S1 family. Kallikrein subfamily
kmeans	1	Red	8	Igfbp3	10090.ENSMUSP00000020702	Insulin-like growth factor-binding protein 3; IGF-binding proteins prolong the half-life of the IGFs and have been shown to either inhibit or stimulate the growth promoting effects of the IGFs on cell culture. They alter the interaction of IGFs with their cell surface receptors. Also exhibits IGF-independent antiproliferative and apoptotic effects mediated by its receptor TMEM219/IGFBP-3R
kmeans	1	Red	8	Klk1b24	10090.ENSMUSP00000073392	Kallikrein 1-related peptidase b24; Glandular kallikreins cleave Met-Lys and Arg-Ser bonds in kininogen to release Lys-bradykinin
kmeans	2	Green	2	Mmp9	10090.ENSMUSP00000017881	Matrix metalloproteinase-9; Could play a role in bone osteoclastic resorption. Cleaves type IV and type V collagen into large C-terminal three quarter fragments and shorter N-terminal one quarter fragments (By similarity); Belongs to the peptidase M10A family
kmeans	2	Green	2	Mmp8	10090.ENSMUSP00000018765	Neutrophil collagenase; Can degrade fibrillar type I, II, and III collagens. May play a role in the degradation of collagen fibers during uterine involution
kmeans	3	Dark Cyan	1	Tcte1	10090.ENSMUSP00000109175	T-complex-associated testis expressed 1
STRING interactions:
#node1	node2	node1_string_internal_id	node2_string_internal_id	node1_external_id	node2_external_id	neighborhood_on_chromosome	gene_fusion	phylogenetic_cooccurrence	homology	coexpression	experimentally_determined_interaction	database_annotated	automated_textmining	combined_score
Igf1	Igfbp3	5024682	5016991	10090.ENSMUSP00000056668	10090.ENSMUSP00000020702	0	0	0	0	0.061	0.197	0.900	0.960	0.996
Igf2	Igfbp3	5031491	5016991	10090.ENSMUSP00000101556	10090.ENSMUSP00000020702	0	0	0	0	0.088	0.197	0.900	0.912	0.992
Mmp8	Mmp9	5016628	5016541	10090.ENSMUSP00000018765	10090.ENSMUSP00000017881	0	0	0	0.732	0.535	0.127	0.900	0.915	0.966
Igf2	Igf1	5031491	5024682	10090.ENSMUSP00000101556	10090.ENSMUSP00000056668	0	0	0	0.789	0.061	0	0.900	0.955	0.921
Klk1b27	Igfbp3	5027884	5016991	10090.ENSMUSP00000078786	10090.ENSMUSP00000020702	0	0	0	0	0	0.065	0.900	0.201	0.918
Klk1b21	Igfbp3	5028420	5016991	10090.ENSMUSP00000082582	10090.ENSMUSP00000020702	0	0	0	0	0	0.065	0.900	0.160	0.914
Klk1b22	Igfbp3	5027545	5016991	10090.ENSMUSP00000076733	10090.ENSMUSP00000020702	0	0	0	0	0	0.122	0.900	0.084	0.912
Klk1b24	Igfbp3	5026998	5016991	10090.ENSMUSP00000073392	10090.ENSMUSP00000020702	0	0	0	0	0	0.065	0.900	0.138	0.912
Klk1b22	Igf1	5027545	5024682	10090.ENSMUSP00000076733	10090.ENSMUSP00000056668	0	0	0	0	0	0.056	0.900	0.084	0.905
Klk1b21	Igf1	5028420	5024682	10090.ENSMUSP00000082582	10090.ENSMUSP00000056668	0	0	0	0	0	0.056	0.900	0.081	0.905
Igf2	Klk1b22	5031491	5027545	10090.ENSMUSP00000101556	10090.ENSMUSP00000076733	0	0	0	0	0	0.056	0.900	0.066	0.904
Klk1b24	Igf1	5026998	5024682	10090.ENSMUSP00000073392	10090.ENSMUSP00000056668	0	0	0	0	0	0.056	0.900	0.070	0.904
Igfbp3	Klk1b16	5016991	5015886	10090.ENSMUSP00000020702	10090.ENSMUSP00000005933	0	0	0	0	0	0.065	0.900	0	0.902
Klk1b27	Igf1	5027884	5024682	10090.ENSMUSP00000078786	10090.ENSMUSP00000056668	0	0	0	0	0	0.056	0.900	0.050	0.902
Klk1b27	Mmp8	5027884	5016628	10090.ENSMUSP00000078786	10090.ENSMUSP00000018765	0	0	0	0	0.057	0.048	0.900	0	0.902
Igf2	Klk1b24	5031491	5026998	10090.ENSMUSP00000101556	10090.ENSMUSP00000073392	0	0	0	0	0	0.056	0.900	0	0.901
Igf2	Klk1b21	5031491	5028420	10090.ENSMUSP00000101556	10090.ENSMUSP00000082582	0	0	0	0	0	0.056	0.900	0	0.901
Igf2	Klk1b16	5031491	5015886	10090.ENSMUSP00000101556	10090.ENSMUSP00000005933	0	0	0	0	0	0.056	0.900	0	0.901
Igf1	Klk1b16	5024682	5015886	10090.ENSMUSP00000056668	10090.ENSMUSP00000005933	0	0	0	0	0	0.056	0.900	0	0.901
Igf2	Klk1b27	5031491	5027884	10090.ENSMUSP00000101556	10090.ENSMUSP00000078786	0	0	0	0	0	0.056	0.900	0	0.901
Klk1b22	Mmp8	5027545	5016628	10090.ENSMUSP00000076733	10090.ENSMUSP00000018765	0	0	0	0	0	0.048	0.900	0	0.900
Klk1b21	Mmp8	5028420	5016628	10090.ENSMUSP00000082582	10090.ENSMUSP00000018765	0	0	0	0	0	0.048	0.900	0	0.900
Klk1b21	Mmp9	5028420	5016541	10090.ENSMUSP00000082582	10090.ENSMUSP00000017881	0	0	0	0	0	0.048	0.900	0	0.900
Klk1b22	Mmp9	5027545	5016541	10090.ENSMUSP00000076733	10090.ENSMUSP00000017881	0	0	0	0	0	0.048	0.900	0	0.900
Klk1b24	Mmp8	5026998	5016628	10090.ENSMUSP00000073392	10090.ENSMUSP00000018765	0	0	0	0	0	0.048	0.900	0	0.900
Klk1b24	Mmp9	5026998	5016541	10090.ENSMUSP00000073392	10090.ENSMUSP00000017881	0	0	0	0	0	0.048	0.900	0	0.900
Mmp8	Klk1b16	5016628	5015886	10090.ENSMUSP00000018765	10090.ENSMUSP00000005933	0	0	0	0	0	0.048	0.900	0	0.900
Mmp9	Klk1b16	5016541	5015886	10090.ENSMUSP00000017881	10090.ENSMUSP00000005933	0	0	0	0	0	0.048	0.900	0	0.900
Klk1b27	Mmp9	5027884	5016541	10090.ENSMUSP00000078786	10090.ENSMUSP00000017881	0	0	0	0	0	0.048	0.900	0	0.900
Igfbp3	Mmp9	5016991	5016541	10090.ENSMUSP00000020702	10090.ENSMUSP00000017881	0	0	0	0	0	0.077	0	0.676	0.689
Igf1	Mmp9	5024682	5016541	10090.ENSMUSP00000056668	10090.ENSMUSP00000017881	0	0	0	0	0.060	0.067	0	0.655	0.671
Igf2	Mmp9	5031491	5016541	10090.ENSMUSP00000101556	10090.ENSMUSP00000017881	0	0	0	0	0	0.077	0	0.437	0.458
PROTEIN ANNOTATIONS
#node	identifier	domain_summary_url	annotation	other_names_and_aliases
Klk1b16	10090.ENSMUSP00000005933	https://smart.embl.de/smart/DDvec.cgi?smart=261:SIGNAL(1|17)+Tryp_SPc(24|253)+	Kallikrein 1-related peptidase b16	16615	16615	3.4.21.54	AAA39357.1	AAA39358.1	AAA40049.1	AAH12237.1	BC012237	CCDS21197.1	EC 3.4.21.54	ENSMUSG00000038968	ENSMUSG00000038968	ENSMUSG00000038968	ENSMUSP00000005933	ENSMUSP00000005933	ENSMUST00000005933	ENSMUST00000005933	Gamma-renin, submandibular gland	Gamma-renin, submandibular gland	Glandular kallikrein K16	Glandular kallikrein K16	J03877	K1B16_MOUSE	K1B16_MOUSE	KLK1B16	Kallikrein 1-related peptidase b16	Kallikrein 1-related peptidase b16	Kallikrein 1-related peptidase b16	Klk-16	Klk-16	Klk-16	Klk16	Klk16	Klk16	Klk16	Klk16	Klk16	Klk1b16	Klk1b16	Klk1b16	Klk1b16	Klk1b16	Klk1b16	Klk1b16	Klk1b16	Klk1b16-001
Mmp9	10090.ENSMUSP00000017881	https://smart.embl.de/smart/DDvec.cgi?smart=730:SIGNAL(1|19)+Pfam_PG_binding_1(39|95)+FN2(223|271)+FN2(281|329)+FN2(340|388)+Pfam_PT(474|508)+HX(539|583)+HX(585|626)+HX(631|677)+HX(679|721)+	Matrix metalloproteinase-9; Could play a role in bone osteoclastic resorption. Cleaves type IV and type V collagen into large C-terminal three quarter fragments and shorter N-terminal one quarter fragments (By similarity); Belongs to the peptidase M10A family	1200008D17	17395	17395	3.4.24.35	92 kDa gelatinase	92 kDa gelatinase	92 kDa type IV collagenase	92 kDa type IV collagenase	A2A5K8	AAB28942.1	AAC53571.1	AAH46991.1	AAK97498.1	AAT46400.1	AF000957	AF403768	AJ010318	AK004651	AK159292	AW743869	AW743869	AY622969	B/MMP9	B/MMP9	B/MMP9	BAA02208.1	BAB23442.1	BAE34968.1	BC046991	CAA09087.1	CAA51314.1	CAA51315.1	CAA81745.1	CAM26465.1	CCDS17066.1	CHEMBL2214	Clg4b	Clg4b	Clg4b	Clg4b	Clg4b	Clg4b	D12712	EC 3.4.24.35	ENSMUSG00000017737	ENSMUSG00000017737
Mmp8	10090.ENSMUSP00000018765	https://smart.embl.de/smart/DDvec.cgi?smart=465:SIGNAL(1|20)+Pfam_PG_binding_1(28|86)+ZnMc(104|263)+HX(285|327)+HX(329|372)+HX(377|422)+HX(424|464)+	Neutrophil collagenase; Can degrade fibrillar type I, II, and III collagens. May play a role in the degradation of collagen fibers during uterine involution	17394	17394	3.4.24.34	9830104L02	AAC12707.1	AAH42742.1	AK089234	AK137468	AK154937	BAC40805.1	BAE23365.1	BAE32938.1	BB138268	BB138268	BC042742	CAA73786.1	CCDS22808.1	Collagenase 2	Collagenase 2	Collagenase-2	EC 3.4.24.34	EDL24937.1	ENSMUSG00000005800	ENSMUSG00000005800	ENSMUSG00000005800	ENSMUSP00000018765	ENSMUSP00000018765	ENSMUST00000018765	ENSMUST00000018765	F630050H05	F630112B02	M10.002	MGI:1202395	MGI:1202395	MMP8	MMP8_MOUSE	MMP8_MOUSE	Matrix metallopeptidase 8	Matrix metalloproteinase-8	Matrix metalloproteinase-8	Mm.16415	Mm.457215	Mmp8	Mmp8	Mmp8	Mmp8
Igfbp3	10090.ENSMUSP00000020702	https://smart.embl.de/smart/DDvec.cgi?smart=292:SIGNAL(1|27)+IB(38|118)+TY(238|290)+	Insulin-like growth factor-binding protein 3; IGF-binding proteins prolong the half-life of the IGFs and have been shown to either inhibit or stimulate the growth promoting effects of the IGFs on cell culture. They alter the interaction of IGFs with their cell surface receptors. Also exhibits IGF-independent antiproliferative and apoptotic effects mediated by its receptor TMEM219/IGFBP-3R	16009	16009	AAH58261.1	AI649005	AI649005	AK141690	BAE24801.1	BC058261	CAA57271.1	CCDS24428.1	D030024D04	ENSMUSG00000020427	ENSMUSG00000020427	ENSMUSG00000020427	ENSMUSP00000020702	ENSMUSP00000020702	ENSMUSP00000020702	ENSMUSP00000131670	ENSMUST00000020702	ENSMUST00000020702	ENSMUST00000020702	ENSMUST00000135887	I31.952	IBP3_MOUSE	IBP3_MOUSE	IGFBP-3	IGFBP-3	IGFBP-3	IGFBP3	IGgfbp3	IGgfbp3	Igfbp-3	Igfbp-3	Igfbp-3	Igfbp3	Igfbp3	Igfbp3	Igfbp3	Igfbp3	Igfbp3	Igfbp3	Igfbp3	Igfbp3-001	Igfbp3-001	Igfbp3-002	Igfbp3-002
Igf1	10090.ENSMUSP00000056668	https://smart.embl.de/smart/DDvec.cgi?smart=165:SIGNAL(1|32)+IlGF(35|93)+	Insulin-like growth factor I; The insulin-like growth factors, isolated from plasma, are structurally and functionally related to insulin but have a much higher growth-promoting activity. May be a physiological regulator of [1-14C]-2-deoxy-D-glucose (2DG) transport and glycogen synthesis in osteoblasts. Stimulates glucose transport in bone-derived osteoblastic (PyMS) cells and is effective at muc…	16000	16000	A130080F01	AAA37925.1	AAA74553.1	AAH12409.1	AAL34535.1	AAX61179.1	AAX61180.1	AC125082	AF440694	AK038119	AK081019	AK155435	AK165471	AY878192	AY878193	B930068C16	BAC29934.1	BAC38117.1	BAE33264.1	BAE38208.1	BC012409	C730016P09Rik	C730016P09Rik	CAA28168.1	CAA28170.1	CCDS24103.1	CCDS24104.2	CCDS48661.1	CCDS48662.1	CCDS48663.1	D3Z7M4	E9PU89	E9Q138	EDL21460.1	ENSMUSG00000020053	ENSMUSG00000020053	ENSMUSG00000020053	ENSMUSP00000056668	ENSMUSP00000056668	ENSMUSP00000056668	ENSMUSP00000074800	ENSMUSP00000093005	ENSMUSP00000093005	ENSMUSP00000100937
Klk1b24	10090.ENSMUSP00000073392	https://smart.embl.de/smart/DDvec.cgi?smart=263:SIGNAL(1|17)+Tryp_SPc(24|255)+	Kallikrein 1-related peptidase b24; Glandular kallikreins cleave Met-Lys and Arg-Ser bonds in kininogen to release Lys-bradykinin	16617	16617	3.4.21.35	A6H6V7	A6H6V7	A6H6V7	AAB71861.2	AAG11390.1	AAI46016.1	AAI46020.1	AB039277	AF019086	BAA92320.1	BC146015	BC146019	CCDS21198.1	EC 3.4.21.35	ENSMUSG00000063713	ENSMUSG00000063713	ENSMUSG00000063713	ENSMUSP00000073392	ENSMUSP00000073392	ENSMUST00000073713	ENSMUST00000073713	Glandular kallikrein K24	Glandular kallikrein K24	K1B24_MOUSE	K1B24_MOUSE	KLK1B24	Kallikrein 1-related peptidase b24	Kallikrein 1-related peptidase b24	Kallikrein 1-related peptidase b24	Klk-24	Klk-24	Klk-24	Klk1b24	Klk1b24	Klk1b24	Klk1b24	Klk1b24	Klk1b24	Klk1b24	Klk1b24	Klk1b24-001	Klk1b24-001	Klk24
Klk1b22	10090.ENSMUSP00000076733	https://smart.embl.de/smart/DDvec.cgi?smart=259:SIGNAL(1|17)+Tryp_SPc(24|251)+	Kallikrein 1-related peptidase b22; Glandular kallikreins cleave Met-Lys and Arg-Ser bonds in kininogen to release Lys-bradykinin	13646	13646	3.4.21.35	AAA37682.1	AAA39361.1	AAA39362.1	AAI06156.1	AAN78419.1	AY152431	BC106155	Beta-NGF-endopeptidase	Beta-NGF-endopeptidase	CCDS21196.1	EC 3.4.21.35	EDL22697.1	EGF-BP_A	ENSMUSG00000060177	ENSMUSG00000060177	ENSMUSG00000060177	ENSMUSP00000076733	ENSMUSP00000076733	ENSMUST00000077528	ENSMUST00000077528	Egfbp-1	Egfbp-1	Egfbp-1	Egfbp1	Egfbp1	Egfbp1	Epidermal growth factor-binding protein type A	Epidermal growth factor-binding protein type A	Gk22	Glandular kallikrein K22	Glandular kallikrein K22	K1B22_MOUSE	K1B22_MOUSE	KLK1B22	Kallikrein 1-related peptidase b22	Kallikrein 1-related peptidase b22	Kallikrein 1-related peptidase b22	Klk-22	Klk-22	Klk-22	Klk1b22	Klk1b22	Klk1b22
Klk1b27	10090.ENSMUSP00000078786	https://smart.embl.de/smart/DDvec.cgi?smart=263:SIGNAL(1|17)+Tryp_SPc(24|255)+	Kallikrein 1-related peptidase b27; Serine protease with chymotrypsin-like cleavage specificity. Shows activity towards casein, gelatin, IGFBP3 and fibronectin but not towards laminin or collagens I and IV. Does not hydrolyze kininogin to release Lys-bradykinin; Belongs to the peptidase S1 family. Kallikrein subfamily	16619	16619	A2RSF8	A2RSF8	A2RSF8	AAI32091.1	AAI32666.1	AB039275	BAA92318.1	BC132090	BC132665	CCDS21194.1	ENSMUSG00000063177	ENSMUSG00000063177	ENSMUSG00000063177	ENSMUSP00000078786	ENSMUSP00000078786	ENSMUST00000079859	ENSMUST00000079859	Gk27	Gk27	Glandular kallikrein K27	Glandular kallikrein K27	K1B27_MOUSE	K1B27_MOUSE	KLK1B27	Kallikrein 1-related peptidase b27	Kallikrein 1-related peptidase b27	Kallikrein 1-related peptidase b27	Klk-27	Klk-27	Klk-27	Klk1b27	Klk1b27	Klk1b27	Klk1b27	Klk1b27	Klk1b27	Klk1b27	Klk1b27	Klk1b27-001	Klk1b27-001	Klk21l	Klk21l	Klk21l	Klk27
Klk1b21	10090.ENSMUSP00000082582	https://smart.embl.de/smart/DDvec.cgi?smart=261:SIGNAL(1|17)+Tryp_SPc(24|253)+	Kallikrein 1-related peptidase b21; Glandular kallikreins cleave Met-Lys and Arg-Ser bonds in kininogen to release Lys-bradykinin. Displays trypsin-like substrate specificity and shows activity towards casein, gelatin, fibronectin and IGFBP3; Belongs to the peptidase S1 family. Kallikrein subfamily	16616	16616	3.4.21.35	AAA39359.1	AAA39360.1	AAH12243.1	AAI45384.1	AB039276	AK144221	BAA92319.1	BAE25781.1	BC012243	BC145383	CCDS21195.1	EC 3.4.21.35	EDL22696.1	ENSMUSG00000066516	ENSMUSG00000066516	ENSMUSG00000066516	ENSMUSP00000082582	ENSMUSP00000082582	ENSMUST00000085455	ENSMUST00000085455	G430129N05	Glandular kallikrein K21	Glandular kallikrein K21	K1B21_MOUSE	K1B21_MOUSE	KLK1B21	Kallikrein 1-related peptidase b21	Kallikrein 1-related peptidase b21	Kallikrein 1-related peptidase b21	Klk-21	Klk-21	Klk-21	Klk1b21	Klk1b21	Klk1b21	Klk1b21	Klk1b21	Klk1b21	Klk1b21	Klk1b21-201	Klk21	Klk21	Klk21
Igf2	10090.ENSMUSP00000101556	https://smart.embl.de/smart/DDvec.cgi?smart=180:SIGNAL(1|24)+IlGF(30|84)+Pfam_IGF2_C(112|166)+	Insulin-like growth factor II; The insulin-like growth factors possess growth-promoting activity (Probable). Major fetal growth hormone in mammals. Plays a key role in regulating fetoplacental development (Probable). IGF-II is influenced by placental lactogen (Probable). Also involved in tissue differentiation (Probable). Positively regulates myogenic transcription factor MYOD1 function by facili…	16002	16002	AAA37683.1	AAA37923.1	AAA37926.1	AAC53516.1	AAH53489.1	ABS83532.1	AL033362	AL033362	B0LAD8	BC053489	CAA50737.1	CAA50738.1	CCDS22033.2	CCDS52458.1	D3Z4N4	E9QLW5	E9QLW5	E9QLW5	EF437373	ENSMUSG00000048583	ENSMUSG00000048583	ENSMUSG00000048583	ENSMUSP00000000033	ENSMUSP00000000033	ENSMUSP00000052434	ENSMUSP00000081443	ENSMUSP00000095549	ENSMUSP00000095549	ENSMUSP00000101555	ENSMUSP00000101555	ENSMUSP00000101556	ENSMUSP00000101556	ENSMUSP00000101556	ENSMUSP00000114076	ENSMUSP00000114076	ENSMUSP00000122653	ENSMUSP00000122653	ENSMUSP00000131099	ENSMUSP00000136786	ENSMUST00000000033	ENSMUST00000000033	ENSMUST00000053222	ENSMUST00000084406	ENSMUST00000097936
Tcte1	10090.ENSMUSP00000109175	https://smart.embl.de/smart/DDvec.cgi?smart=498:LRR(304|331)+LRR(332|358)+LRR(359|386)+LRR(387|414)+LRR(415|442)+	T-complex-associated testis expressed 1	21645	21645	A6H639	A6H639	A6H639	AAA40406.1	AAI45742.1	BC145741	CCDS37629.1	D17Sil1	D17Sil1	D17Sil1	D17sil1	D17sil1	D17sil1	ENSMUSG00000023949	ENSMUSG00000023949	ENSMUSG00000023949	ENSMUSP00000024745	ENSMUSP00000109175	ENSMUSP00000109175	ENSMUST00000024745	ENSMUST00000113547	ENSMUST00000113547	M28821	MGI:98640	MGI:98640	Mm.491193	NM_013688	NM_013688.2	NP_038716	NP_038716	NP_038716.2	NP_038716.2	NP_038716.2	Q62294	Q62294	Q62294	T-complex-associated testis expressed 1	T-complex-associated testis-expressed protein 1	T-complex-associated testis-expressed protein 1	TCTE1	TCTE1_MOUSE	TCTE1_MOUSE	Tcte-1	Tcte-1
Biological Process (GO)
#term ID	term description	observed gene count	background gene count	false discovery rate	matching proteins in your network (IDs)	matching proteins in your network (labels)
GO:0006508	proteolysis	7	1024	0.00012	ENSMUSP00000005933,ENSMUSP00000017881,ENSMUSP00000018765,ENSMUSP00000073392,ENSMUSP00000076733,ENSMUSP00000078786,ENSMUSP00000082582	Klk1b16,Klk1b21,Klk1b22,Klk1b24,Klk1b27,Mmp8,Mmp9
GO:0001503	ossification	4	221	0.0014	ENSMUSP00000017881,ENSMUSP00000020702,ENSMUSP00000056668,ENSMUSP00000101556	Igf1,Igf2,Igfbp3,Mmp9
GO:0019538	protein metabolic process	9	3580	0.0014	ENSMUSP00000005933,ENSMUSP00000017881,ENSMUSP00000018765,ENSMUSP00000020702,ENSMUSP00000056668,ENSMUSP00000073392,ENSMUSP00000076733,ENSMUSP00000078786,ENSMUSP00000082582	Igf1,Igfbp3,Klk1b16,Klk1b21,Klk1b22,Klk1b24,Klk1b27,Mmp8,Mmp9
GO:0001649	osteoblast differentiation	3	92	0.0027	ENSMUSP00000020702,ENSMUSP00000056668,ENSMUSP00000101556	Igf1,Igf2,Igfbp3
GO:0010906	regulation of glucose metabolic process	3	116	0.0027	ENSMUSP00000020702,ENSMUSP00000056668,ENSMUSP00000101556	Igf1,Igf2,Igfbp3
GO:0031017	exocrine pancreas development	2	10	0.0027	ENSMUSP00000056668,ENSMUSP00000101556	Igf1,Igf2
GO:0043568	positive regulation of insulin-like growth factor receptor signaling pathway	2	11	0.0027	ENSMUSP00000020702,ENSMUSP00000056668	Igf1,Igfbp3
GO:0045725	positive regulation of glycogen biosynthetic process	2	15	0.0027	ENSMUSP00000056668,ENSMUSP00000101556	Igf1,Igf2
GO:0090031	positive regulation of steroid hormone biosynthetic process	2	9	0.0027	ENSMUSP00000056668,ENSMUSP00000101556	Igf1,Igf2
GO:0010634	positive regulation of epithelial cell migration	3	138	0.0028	ENSMUSP00000017881,ENSMUSP00000056668,ENSMUSP00000101556	Igf1,Igf2,Mmp9
GO:1905564	positive regulation of vascular endothelial cell proliferation	2	16	0.0028	ENSMUSP00000056668,ENSMUSP00000101556	Igf1,Igf2
GO:0030574	collagen catabolic process	2	22	0.0032	ENSMUSP00000017881,ENSMUSP00000018765	Mmp8,Mmp9
GO:0048660	regulation of smooth muscle cell proliferation	3	161	0.0032	ENSMUSP00000017881,ENSMUSP00000020702,ENSMUSP00000056668	Igf1,Igfbp3,Mmp9
GO:0042104	positive regulation of activated T cell proliferation	2	26	0.0033	ENSMUSP00000056668,ENSMUSP00000101556	Igf1,Igf2
GO:1904707	positive regulation of vascular smooth muscle cell proliferation	2	32	0.0041	ENSMUSP00000017881,ENSMUSP00000056668	Igf1,Mmp9
GO:0035987	endodermal cell differentiation	2	36	0.0043	ENSMUSP00000017881,ENSMUSP00000018765	Mmp8,Mmp9
GO:0044238	primary metabolic process	10	7426	0.0043	ENSMUSP00000005933,ENSMUSP00000017881,ENSMUSP00000018765,ENSMUSP00000020702,ENSMUSP00000056668,ENSMUSP00000073392,ENSMUSP00000076733,ENSMUSP00000078786,ENSMUSP00000082582,ENSMUSP00000101556	Igf1,Igf2,Igfbp3,Klk1b16,Klk1b21,Klk1b22,Klk1b24,Klk1b27,Mmp8,Mmp9
GO:0032963	collagen metabolic process	2	40	0.0047	ENSMUSP00000017881,ENSMUSP00000018765	Mmp8,Mmp9
GO:0071704	organic substance metabolic process	10	7733	0.0049	ENSMUSP00000005933,ENSMUSP00000017881,ENSMUSP00000018765,ENSMUSP00000020702,ENSMUSP00000056668,ENSMUSP00000073392,ENSMUSP00000076733,ENSMUSP00000078786,ENSMUSP00000082582,ENSMUSP00000101556	Igf1,Igf2,Igfbp3,Klk1b16,Klk1b21,Klk1b22,Klk1b24,Klk1b27,Mmp8,Mmp9
GO:0090199	regulation of release of cytochrome c from mitochondria	2	48	0.0061	ENSMUSP00000017881,ENSMUSP00000056668	Igf1,Mmp9
GO:0043536	positive regulation of blood vessel endothelial cell migration	2	56	0.0071	ENSMUSP00000056668,ENSMUSP00000101556	Igf1,Igf2
GO:0045840	positive regulation of mitotic nuclear division	2	56	0.0071	ENSMUSP00000056668,ENSMUSP00000101556	Igf1,Igf2
GO:0043388	positive regulation of DNA binding	2	62	0.0081	ENSMUSP00000017881,ENSMUSP00000056668	Igf1,Mmp9
GO:0030334	regulation of cell migration	4	805	0.0085	ENSMUSP00000017881,ENSMUSP00000020702,ENSMUSP00000056668,ENSMUSP00000101556	Igf1,Igf2,Igfbp3,Mmp9
GO:0001934	positive regulation of protein phosphorylation	4	937	0.0124	ENSMUSP00000017881,ENSMUSP00000020702,ENSMUSP00000056668,ENSMUSP00000101556	Igf1,Igf2,Igfbp3,Mmp9
GO:0010660	regulation of muscle cell apoptotic process	2	88	0.0124	ENSMUSP00000020702,ENSMUSP00000056668	Igf1,Igfbp3
GO:0014910	regulation of smooth muscle cell migration	2	85	0.0124	ENSMUSP00000020702,ENSMUSP00000056668	Igf1,Igfbp3
GO:0043154	negative regulation of cysteine-type endopeptidase activity involved in apoptotic process	2	91	0.0124	ENSMUSP00000017881,ENSMUSP00000056668	Igf1,Mmp9
GO:0048145	regulation of fibroblast proliferation	2	103	0.0142	ENSMUSP00000017881,ENSMUSP00000056668	Igf1,Mmp9
GO:0051781	positive regulation of cell division	2	103	0.0142	ENSMUSP00000056668,ENSMUSP00000101556	Igf1,Igf2
GO:0051897	positive regulation of protein kinase B signaling	2	106	0.0144	ENSMUSP00000056668,ENSMUSP00000101556	Igf1,Igf2
GO:0048771	tissue remodeling	2	115	0.0159	ENSMUSP00000017881,ENSMUSP00000056668	Igf1,Mmp9
GO:0043410	positive regulation of MAPK cascade	3	500	0.0177	ENSMUSP00000020702,ENSMUSP00000056668,ENSMUSP00000101556	Igf1,Igf2,Igfbp3
GO:0010817	regulation of hormone levels	3	524	0.0189	ENSMUSP00000020702,ENSMUSP00000056668,ENSMUSP00000101556	Igf1,Igf2,Igfbp3
GO:0051130	positive regulation of cellular component organization	4	1197	0.0200	ENSMUSP00000017881,ENSMUSP00000020702,ENSMUSP00000056668,ENSMUSP00000101556	Igf1,Igf2,Igfbp3,Mmp9
GO:0007613	memory	2	140	0.0201	ENSMUSP00000056668,ENSMUSP00000101556	Igf1,Igf2
GO:0010638	positive regulation of organelle organization	3	554	0.0203	ENSMUSP00000017881,ENSMUSP00000056668,ENSMUSP00000101556	Igf1,Igf2,Mmp9
GO:0051147	regulation of muscle cell differentiation	2	155	0.0222	ENSMUSP00000056668,ENSMUSP00000101556	Igf1,Igf2
GO:0045766	positive regulation of angiogenesis	2	168	0.0248	ENSMUSP00000017881,ENSMUSP00000101556	Igf2,Mmp9
GO:0048598	embryonic morphogenesis	3	621	0.0248	ENSMUSP00000017881,ENSMUSP00000018765,ENSMUSP00000101556	Igf2,Mmp8,Mmp9
GO:0008285	negative regulation of cell population proliferation	3	648	0.0272	ENSMUSP00000017881,ENSMUSP00000020702,ENSMUSP00000056668	Igf1,Igfbp3,Mmp9
GO:0022414	reproductive process	4	1383	0.0272	ENSMUSP00000017881,ENSMUSP00000056668,ENSMUSP00000101556,ENSMUSP00000109175	Igf1,Igf2,Mmp9,Tcte1
GO:0050731	positive regulation of peptidyl-tyrosine phosphorylation	2	184	0.0275	ENSMUSP00000056668,ENSMUSP00000101556	Igf1,Igf2
GO:0051094	positive regulation of developmental process	4	1423	0.0287	ENSMUSP00000017881,ENSMUSP00000020702,ENSMUSP00000056668,ENSMUSP00000101556	Igf1,Igf2,Igfbp3,Mmp9
GO:0009967	positive regulation of signal transduction	4	1433	0.0290	ENSMUSP00000017881,ENSMUSP00000020702,ENSMUSP00000056668,ENSMUSP00000101556	Igf1,Igf2,Igfbp3,Mmp9
GO:0040008	regulation of growth	3	686	0.0292	ENSMUSP00000020702,ENSMUSP00000056668,ENSMUSP00000101556	Igf1,Igf2,Igfbp3
GO:0048639	positive regulation of developmental growth	2	202	0.0304	ENSMUSP00000056668,ENSMUSP00000101556	Igf1,Igf2
GO:0051146	striated muscle cell differentiation	2	203	0.0304	ENSMUSP00000056668,ENSMUSP00000101556	Igf1,Igf2
GO:0071375	cellular response to peptide hormone stimulus	2	218	0.0334	ENSMUSP00000056668,ENSMUSP00000101556	Igf1,Igf2
GO:2001234	negative regulation of apoptotic signaling pathway	2	222	0.0344	ENSMUSP00000017881,ENSMUSP00000056668	Igf1,Mmp9
GO:0002684	positive regulation of immune system process	3	771	0.0361	ENSMUSP00000017881,ENSMUSP00000056668,ENSMUSP00000101556	Igf1,Igf2,Mmp9
GO:0042127	regulation of cell population proliferation	4	1594	0.0368	ENSMUSP00000017881,ENSMUSP00000020702,ENSMUSP00000056668,ENSMUSP00000101556	Igf1,Igf2,Igfbp3,Mmp9
GO:0044093	positive regulation of molecular function	4	1593	0.0368	ENSMUSP00000017881,ENSMUSP00000020702,ENSMUSP00000056668,ENSMUSP00000101556	Igf1,Igf2,Igfbp3,Mmp9
GO:1902531	regulation of intracellular signal transduction	4	1599	0.0368	ENSMUSP00000017881,ENSMUSP00000020702,ENSMUSP00000056668,ENSMUSP00000101556	Igf1,Igf2,Igfbp3,Mmp9
GO:1901701	cellular response to oxygen-containing compound	3	870	0.0450	ENSMUSP00000017881,ENSMUSP00000056668,ENSMUSP00000101556	Igf1,Igf2,Mmp9
GO:0032147	activation of protein kinase activity	2	290	0.0480	ENSMUSP00000056668,ENSMUSP00000101556	Igf1,Igf2
GO:0008284	positive regulation of cell population proliferation	3	913	0.0492	ENSMUSP00000017881,ENSMUSP00000056668,ENSMUSP00000101556	Igf1,Igf2,Mmp9
Molecular Function (GO)
#term ID	term description	observed gene count	background gene count	false discovery rate	matching proteins in your network (IDs)	matching proteins in your network (labels)
GO:0004252	serine-type endopeptidase activity	7	168	2.99e-11	ENSMUSP00000005933,ENSMUSP00000017881,ENSMUSP00000018765,ENSMUSP00000073392,ENSMUSP00000076733,ENSMUSP00000078786,ENSMUSP00000082582	Klk1b16,Klk1b21,Klk1b22,Klk1b24,Klk1b27,Mmp8,Mmp9
GO:0016811	hydrolase activity, acting on carbon-nitrogen (but not peptide) bonds, in linear amides	5	74	2.49e-09	ENSMUSP00000005933,ENSMUSP00000073392,ENSMUSP00000076733,ENSMUSP00000078786,ENSMUSP00000082582	Klk1b16,Klk1b21,Klk1b22,Klk1b24,Klk1b27
GO:0005159	insulin-like growth factor receptor binding	2	14	0.00014	ENSMUSP00000056668,ENSMUSP00000101556	Igf1,Igf2
GO:0005158	insulin receptor binding	2	25	0.00035	ENSMUSP00000056668,ENSMUSP00000101556	Igf1,Igf2
GO:0043539	protein serine/threonine kinase activator activity	2	27	0.00037	ENSMUSP00000056668,ENSMUSP00000101556	Igf1,Igf2
GO:0001968	fibronectin binding	2	30	0.00042	ENSMUSP00000017881,ENSMUSP00000020702	Igfbp3,Mmp9
GO:0008047	enzyme activator activity	3	415	0.0031	ENSMUSP00000020702,ENSMUSP00000056668,ENSMUSP00000101556	Igf1,Igf2,Igfbp3
GO:0004222	metalloendopeptidase activity	2	99	0.0033	ENSMUSP00000017881,ENSMUSP00000018765	Mmp8,Mmp9
GO:0005178	integrin binding	2	114	0.0041	ENSMUSP00000056668,ENSMUSP00000101556	Igf1,Igf2
GO:0005179	hormone activity	2	122	0.0044	ENSMUSP00000056668,ENSMUSP00000101556	Igf1,Igf2
GO:0008083	growth factor activity	2	146	0.0060	ENSMUSP00000056668,ENSMUSP00000101556	Igf1,Igf2
GO:0044877	protein-containing complex binding	3	1094	0.0284	ENSMUSP00000017881,ENSMUSP00000056668,ENSMUSP00000101556	Igf1,Igf2,Mmp9
Cellular Component (GO)
#term ID	term description	observed gene count	background gene count	false discovery rate	matching proteins in your network (IDs)	matching proteins in your network (labels)
GO:0044421	extracellular region part	10	1390	7.25e-10	ENSMUSP00000005933,ENSMUSP00000017881,ENSMUSP00000018765,ENSMUSP00000020702,ENSMUSP00000056668,ENSMUSP00000073392,ENSMUSP00000076733,ENSMUSP00000078786,ENSMUSP00000082582,ENSMUSP00000101556	Igf1,Igf2,Igfbp3,Klk1b16,Klk1b21,Klk1b22,Klk1b24,Klk1b27,Mmp8,Mmp9
GO:0005615	extracellular space	9	1131	4.34e-09	ENSMUSP00000005933,ENSMUSP00000017881,ENSMUSP00000020702,ENSMUSP00000056668,ENSMUSP00000073392,ENSMUSP00000076733,ENSMUSP00000078786,ENSMUSP00000082582,ENSMUSP00000101556	Igf1,Igf2,Igfbp3,Klk1b16,Klk1b21,Klk1b22,Klk1b24,Klk1b27,Mmp9
GO:0042567	insulin-like growth factor ternary complex	2	4	5.76e-05	ENSMUSP00000020702,ENSMUSP00000056668	Igf1,Igfbp3
GO:0031091	platelet alpha granule	2	19	0.00046	ENSMUSP00000020702,ENSMUSP00000056668	Igf1,Igfbp3
GO:0031012	extracellular matrix	3	288	0.0029	ENSMUSP00000017881,ENSMUSP00000018765,ENSMUSP00000056668	Igf1,Mmp8,Mmp9
GO:0032991	protein-containing complex	8	4701	0.0029	ENSMUSP00000005933,ENSMUSP00000017881,ENSMUSP00000020702,ENSMUSP00000056668,ENSMUSP00000073392,ENSMUSP00000076733,ENSMUSP00000078786,ENSMUSP00000082582	Igf1,Igfbp3,Klk1b16,Klk1b21,Klk1b22,Klk1b24,Klk1b27,Mmp9
KEGG Pathways
#term ID	term description	observed gene count	background gene count	false discovery rate	matching proteins in your network (IDs)	matching proteins in your network (labels)
mmu04614	Renin-angiotensin system	3	35	3.31e-05	ENSMUSP00000073392,ENSMUSP00000076733,ENSMUSP00000082582	Klk1b21,Klk1b22,Klk1b24
mmu04961	Endocrine and other factor-regulated calcium reabsorption	3	54	5.72e-05	ENSMUSP00000073392,ENSMUSP00000076733,ENSMUSP00000082582	Klk1b21,Klk1b22,Klk1b24
mmu05202	Transcriptional misregulation in cancer	3	167	0.0010	ENSMUSP00000017881,ENSMUSP00000020702,ENSMUSP00000056668	Igf1,Igfbp3,Mmp9
mmu05205	Proteoglycans in cancer	3	199	0.0013	ENSMUSP00000017881,ENSMUSP00000056668,ENSMUSP00000101556	Igf1,Igf2,Mmp9
mmu04115	p53 signaling pathway	2	66	0.0044	ENSMUSP00000020702,ENSMUSP00000056668	Igf1,Igfbp3
mmu01522	Endocrine resistance	2	92	0.0069	ENSMUSP00000017881,ENSMUSP00000056668	Igf1,Mmp9
mmu05215	Prostate cancer	2	97	0.0069	ENSMUSP00000017881,ENSMUSP00000056668	Igf1,Mmp9
mmu05200	Pathways in cancer	3	522	0.0103	ENSMUSP00000017881,ENSMUSP00000056668,ENSMUSP00000101556	Igf1,Igf2,Mmp9
mmu04014	Ras signaling pathway	2	228	0.0267	ENSMUSP00000056668,ENSMUSP00000101556	Igf1,Igf2
mmu04010	MAPK signaling pathway	2	292	0.0387	ENSMUSP00000056668,ENSMUSP00000101556	Igf1,Igf2
mmu04151	PI3K-Akt signaling pathway	2	349	0.0494	ENSMUSP00000056668,ENSMUSP00000101556	Igf1,Igf2
Reactome Pathways
#term ID	term description	observed gene count	background gene count	false discovery rate	matching proteins in your network (IDs)	matching proteins in your network (labels)
MMU-2428933	SHC-related events triggered by IGF1R	2	3	8.13e-05	ENSMUSP00000056668,ENSMUSP00000101556	Igf1,Igf2
MMU-381426	Regulation of Insulin-like Growth Factor (IGF) transport and uptake by Insulin-like Growth Factor Binding Proteins (IGFBPs)	3	129	0.00060	ENSMUSP00000020702,ENSMUSP00000056668,ENSMUSP00000101556	Igf1,Igf2,Igfbp3
MMU-1592389	Activation of Matrix Metalloproteinases	2	32	0.0015	ENSMUSP00000017881,ENSMUSP00000018765	Mmp8,Mmp9
MMU-2428928	IRS-related events triggered by IGF1R	2	39	0.0017	ENSMUSP00000056668,ENSMUSP00000101556	Igf1,Igf2
MMU-1442490	Collagen degradation	2	64	0.0025	ENSMUSP00000017881,ENSMUSP00000018765	Mmp8,Mmp9
MMU-9006934	Signaling by Receptor Tyrosine Kinases	3	360	0.0030	ENSMUSP00000017881,ENSMUSP00000056668,ENSMUSP00000101556	Igf1,Igf2,Mmp9
MMU-114608	Platelet degranulation	2	121	0.0063	ENSMUSP00000056668,ENSMUSP00000101556	Igf1,Igf2
UniProt Keywords
#term ID	term description	observed gene count	background gene count	false discovery rate	matching proteins in your network (IDs)	matching proteins in your network (labels)
KW-0865	Zymogen	7	208	7.98e-11	ENSMUSP00000005933,ENSMUSP00000017881,ENSMUSP00000018765,ENSMUSP00000073392,ENSMUSP00000076733,ENSMUSP00000078786,ENSMUSP00000082582	Klk1b16,Klk1b21,Klk1b22,Klk1b24,Klk1b27,Mmp8,Mmp9
KW-0645	Protease	7	532	2.50e-08	ENSMUSP00000005933,ENSMUSP00000017881,ENSMUSP00000018765,ENSMUSP00000073392,ENSMUSP00000076733,ENSMUSP00000078786,ENSMUSP00000082582	Klk1b16,Klk1b21,Klk1b22,Klk1b24,Klk1b27,Mmp8,Mmp9
KW-0720	Serine protease	5	172	1.54e-07	ENSMUSP00000005933,ENSMUSP00000073392,ENSMUSP00000076733,ENSMUSP00000078786,ENSMUSP00000082582	Klk1b16,Klk1b21,Klk1b22,Klk1b24,Klk1b27
KW-1015	Disulfide bond	10	3075	2.24e-07	ENSMUSP00000005933,ENSMUSP00000017881,ENSMUSP00000018765,ENSMUSP00000020702,ENSMUSP00000056668,ENSMUSP00000073392,ENSMUSP00000076733,ENSMUSP00000078786,ENSMUSP00000082582,ENSMUSP00000101556	Igf1,Igf2,Igfbp3,Klk1b16,Klk1b21,Klk1b22,Klk1b24,Klk1b27,Mmp8,Mmp9
KW-0732	Signal	10	3593	8.27e-07	ENSMUSP00000005933,ENSMUSP00000017881,ENSMUSP00000018765,ENSMUSP00000020702,ENSMUSP00000056668,ENSMUSP00000073392,ENSMUSP00000076733,ENSMUSP00000078786,ENSMUSP00000082582,ENSMUSP00000101556	Igf1,Igf2,Igfbp3,Klk1b16,Klk1b21,Klk1b22,Klk1b24,Klk1b27,Mmp8,Mmp9
KW-0177	Collagen degradation	2	17	0.00018	ENSMUSP00000017881,ENSMUSP00000018765	Mmp8,Mmp9
KW-0325	Glycoprotein	8	3789	0.00032	ENSMUSP00000005933,ENSMUSP00000017881,ENSMUSP00000018765,ENSMUSP00000020702,ENSMUSP00000073392,ENSMUSP00000076733,ENSMUSP00000078786,ENSMUSP00000082582	Igfbp3,Klk1b16,Klk1b21,Klk1b22,Klk1b24,Klk1b27,Mmp8,Mmp9
KW-0964	Secreted	5	1620	0.0025	ENSMUSP00000017881,ENSMUSP00000018765,ENSMUSP00000020702,ENSMUSP00000056668,ENSMUSP00000101556	Igf1,Igf2,Igfbp3,Mmp8,Mmp9
KW-0339	Growth factor	2	127	0.0060	ENSMUSP00000056668,ENSMUSP00000101556	Igf1,Igf2
KW-0482	Metalloprotease	2	142	0.0067	ENSMUSP00000017881,ENSMUSP00000018765	Mmp8,Mmp9
KW-0272	Extracellular matrix	2	238	0.0167	ENSMUSP00000017881,ENSMUSP00000018765	Mmp8,Mmp9
PFAM Protein Domains
#term ID	term description	observed gene count	background gene count	false discovery rate	matching proteins in your network (IDs)	matching proteins in your network (labels)
PF00089	Trypsin	5	161	1.01e-07	ENSMUSP00000005933,ENSMUSP00000073392,ENSMUSP00000076733,ENSMUSP00000078786,ENSMUSP00000082582	Klk1b16,Klk1b21,Klk1b22,Klk1b24,Klk1b27
PF13365	Trypsin-like peptidase domain	3	50	1.07e-05	ENSMUSP00000073392,ENSMUSP00000078786,ENSMUSP00000082582	Klk1b21,Klk1b24,Klk1b27
PF00049	Insulin/IGF/Relaxin family	2	9	4.13e-05	ENSMUSP00000056668,ENSMUSP00000101556	Igf1,Igf2
PF00045	Hemopexin	2	25	0.00016	ENSMUSP00000017881,ENSMUSP00000018765	Mmp8,Mmp9
PF00413	Matrixin	2	24	0.00016	ENSMUSP00000017881,ENSMUSP00000018765	Mmp8,Mmp9
PF01471	Putative peptidoglycan binding domain	2	22	0.00016	ENSMUSP00000017881,ENSMUSP00000018765	Mmp8,Mmp9
INTERPRO Protein Domains and Features
#term ID	term description	observed gene count	background gene count	false discovery rate	matching proteins in your network (IDs)	matching proteins in your network (labels)
IPR001254	Serine proteases, trypsin domain	5	155	1.39e-07	ENSMUSP00000005933,ENSMUSP00000073392,ENSMUSP00000076733,ENSMUSP00000078786,ENSMUSP00000082582	Klk1b16,Klk1b21,Klk1b22,Klk1b24,Klk1b27
IPR001314	Peptidase S1A, chymotrypsin family	5	148	1.39e-07	ENSMUSP00000005933,ENSMUSP00000073392,ENSMUSP00000076733,ENSMUSP00000078786,ENSMUSP00000082582	Klk1b16,Klk1b21,Klk1b22,Klk1b24,Klk1b27
IPR009003	Peptidase S1, PA clan	5	162	1.39e-07	ENSMUSP00000005933,ENSMUSP00000073392,ENSMUSP00000076733,ENSMUSP00000078786,ENSMUSP00000082582	Klk1b16,Klk1b21,Klk1b22,Klk1b24,Klk1b27
IPR018114	Serine proteases, trypsin family, histidine active site	5	135	1.39e-07	ENSMUSP00000005933,ENSMUSP00000073392,ENSMUSP00000076733,ENSMUSP00000078786,ENSMUSP00000082582	Klk1b16,Klk1b21,Klk1b22,Klk1b24,Klk1b27
IPR033116	Serine proteases, trypsin family, serine active site	5	132	1.39e-07	ENSMUSP00000005933,ENSMUSP00000073392,ENSMUSP00000076733,ENSMUSP00000078786,ENSMUSP00000082582	Klk1b16,Klk1b21,Klk1b22,Klk1b24,Klk1b27
IPR022350	Insulin-like growth factor	2	3	1.36e-05	ENSMUSP00000056668,ENSMUSP00000101556	Igf1,Igf2
IPR022352	Insulin family	2	7	4.18e-05	ENSMUSP00000056668,ENSMUSP00000101556	Igf1,Igf2
IPR016179	Insulin-like	2	9	4.57e-05	ENSMUSP00000056668,ENSMUSP00000101556	Igf1,Igf2
IPR022353	Insulin, conserved site	2	8	4.57e-05	ENSMUSP00000056668,ENSMUSP00000101556	Igf1,Igf2
IPR036366	PGBD superfamily	2	8	4.57e-05	ENSMUSP00000017881,ENSMUSP00000018765	Mmp8,Mmp9
IPR036438	Insulin-like superfamily	2	9	4.57e-05	ENSMUSP00000056668,ENSMUSP00000101556	Igf1,Igf2
IPR021158	Peptidase M10A, cysteine switch, zinc binding site	2	15	9.19e-05	ENSMUSP00000017881,ENSMUSP00000018765	Mmp8,Mmp9
IPR018486	Hemopexin, conserved site	2	19	0.00013	ENSMUSP00000017881,ENSMUSP00000018765	Mmp8,Mmp9
IPR000585	Hemopexin-like domain	2	23	0.00015	ENSMUSP00000017881,ENSMUSP00000018765	Mmp8,Mmp9
IPR001818	Peptidase M10, metallopeptidase	2	23	0.00015	ENSMUSP00000017881,ENSMUSP00000018765	Mmp8,Mmp9
IPR002477	Peptidoglycan binding-like	2	21	0.00015	ENSMUSP00000017881,ENSMUSP00000018765	Mmp8,Mmp9
IPR018487	Hemopexin-like repeats	2	24	0.00015	ENSMUSP00000017881,ENSMUSP00000018765	Mmp8,Mmp9
IPR021190	Peptidase M10A	2	23	0.00015	ENSMUSP00000017881,ENSMUSP00000018765	Mmp8,Mmp9
IPR033739	Peptidase M10A, catalytic domain	2	23	0.00015	ENSMUSP00000017881,ENSMUSP00000018765	Mmp8,Mmp9
IPR036365	PGBD-like superfamily	2	21	0.00015	ENSMUSP00000017881,ENSMUSP00000018765	Mmp8,Mmp9
IPR036375	Hemopexin-like domain superfamily	2	24	0.00015	ENSMUSP00000017881,ENSMUSP00000018765	Mmp8,Mmp9
IPR006026	Peptidase, metallopeptidase	2	29	0.00017	ENSMUSP00000017881,ENSMUSP00000018765	Mmp8,Mmp9
IPR024079	Metallopeptidase, catalytic domain superfamily	2	94	0.0016	ENSMUSP00000017881,ENSMUSP00000018765	Mmp8,Mmp9
SMART Protein Domains
#term ID	term description	observed gene count	background gene count	false discovery rate	matching proteins in your network (IDs)	matching proteins in your network (labels)
SM00020	Trypsin-like serine protease	5	156	6.94e-08	ENSMUSP00000005933,ENSMUSP00000073392,ENSMUSP00000076733,ENSMUSP00000078786,ENSMUSP00000082582	Klk1b16,Klk1b21,Klk1b22,Klk1b24,Klk1b27
SM00078	Insulin / insulin-like growth factor / relaxin family.	2	9	4.96e-05	ENSMUSP00000056668,ENSMUSP00000101556	Igf1,Igf2
SM00120	Hemopexin-like repeats.	2	25	0.00021	ENSMUSP00000017881,ENSMUSP00000018765	Mmp8,Mmp9
SM00235	Zinc-dependent metalloprotease	2	30	0.00022	ENSMUSP00000017881,ENSMUSP00000018765	Mmp8,Mmp9
#term ID	term description	observed gene count	background gene count	false discovery rate	matching proteins in your network (IDs)	matching proteins in your network (labels)
PMID:18972226	(2009) Matrix metalloproteinases: their potential role in the pathogenesis of diabetic nephropathy.	5	29	1.39e-07	ENSMUSP00000017881,ENSMUSP00000018765,ENSMUSP00000020702,ENSMUSP00000056668,ENSMUSP00000101556	Igf1,Igf2,Igfbp3,Mmp8,Mmp9
PMID:26492889	(2015) Gene expression signature in mouse thyroid tissue after (131)I and (211)At exposure.	5	42	3.82e-07	ENSMUSP00000005933,ENSMUSP00000073392,ENSMUSP00000076733,ENSMUSP00000078786,ENSMUSP00000082582	Klk1b16,Klk1b21,Klk1b22,Klk1b24,Klk1b27
PMID:28143425	(2017) Higher IGFBP-1 to IGF-1 serum ratio predicts unfavourable survival in patients with nasopharyngeal carcinoma.	4	11	7.19e-07	ENSMUSP00000017881,ENSMUSP00000020702,ENSMUSP00000056668,ENSMUSP00000101556	Igf1,Igf2,Igfbp3,Mmp9
PMID:27577013	(2016) On the saliva proteome of the Eastern European house mouse (Mus musculus musculus) focusing on sexual signalling and immunity.	5	60	1.02e-06	ENSMUSP00000005933,ENSMUSP00000073392,ENSMUSP00000076733,ENSMUSP00000078786,ENSMUSP00000082582	Klk1b16,Klk1b21,Klk1b22,Klk1b24,Klk1b27
PMID:28008951	(2016) The C-terminus of IGFBP-5 suppresses tumor growth by inhibiting angiogenesis.	4	14	1.02e-06	ENSMUSP00000017881,ENSMUSP00000020702,ENSMUSP00000056668,ENSMUSP00000101556	Igf1,Igf2,Igfbp3,Mmp9
PMID:28450803	(2016) Diagnostic value of selected markers and apoptotic pathways for pancreatic cancer.	5	71	1.52e-06	ENSMUSP00000017881,ENSMUSP00000018765,ENSMUSP00000020702,ENSMUSP00000056668,ENSMUSP00000101556	Igf1,Igf2,Igfbp3,Mmp8,Mmp9
PMID:16189523	(2005) No common denominator for breast cancer lymph node metastasis.	4	19	2.00e-06	ENSMUSP00000017881,ENSMUSP00000020702,ENSMUSP00000056668,ENSMUSP00000101556	Igf1,Igf2,Igfbp3,Mmp9
PMID:22139534	(2012) Apigenin attenuates insulin-like growth factor-I signaling in an autochthonous mouse prostate cancer model.	4	19	2.00e-06	ENSMUSP00000017881,ENSMUSP00000020702,ENSMUSP00000056668,ENSMUSP00000101556	Igf1,Igf2,Igfbp3,Mmp9
PMID:26499380	(2015) Overexpression of Klotho suppresses liver cancer progression and induces cell apoptosis by negatively regulating wntBeta-catenin signaling pathway.	4	19	2.00e-06	ENSMUSP00000017881,ENSMUSP00000020702,ENSMUSP00000056668,ENSMUSP00000101556	Igf1,Igf2,Igfbp3,Mmp9
PMID:21138567	(2010) Differential expression of microRNAs in GH-secreting pituitary adenomas.	4	23	2.77e-06	ENSMUSP00000017881,ENSMUSP00000020702,ENSMUSP00000056668,ENSMUSP00000101556	Igf1,Igf2,Igfbp3,Mmp9
PMID:12473169	(2002) Insulin-like growth factors and insulin-like growth factor binding proteins in mammary gland function.	4	24	2.93e-06	ENSMUSP00000017881,ENSMUSP00000020702,ENSMUSP00000056668,ENSMUSP00000101556	Igf1,Igf2,Igfbp3,Mmp9
PMID:25344917	(2014) TM4SF4 overexpression in radiation-resistant lung carcinoma cells activates IGF1R via elevation of IGF1.	4	26	3.60e-06	ENSMUSP00000017881,ENSMUSP00000020702,ENSMUSP00000056668,ENSMUSP00000101556	Igf1,Igf2,Igfbp3,Mmp9
PMID:21961992	(2011) Deciphering c-MYC-regulated genes in two distinct tissues.	5	103	3.81e-06	ENSMUSP00000020702,ENSMUSP00000056668,ENSMUSP00000073392,ENSMUSP00000078786,ENSMUSP00000082582	Igf1,Igfbp3,Klk1b21,Klk1b24,Klk1b27
PMID:26780584	(2016) The therapeutic potential of insulin-like growth factor-1 in central nervous system disorders.	4	27	3.81e-06	ENSMUSP00000017881,ENSMUSP00000020702,ENSMUSP00000056668,ENSMUSP00000101556	Igf1,Igf2,Igfbp3,Mmp9
PMID:27374103	(2016) Antitumor efficacy of the heparan sulfate mimic roneparstat (SST0001) against sarcoma models involves multi-target inhibition of receptor tyrosine kinases.	4	27	3.81e-06	ENSMUSP00000017881,ENSMUSP00000020702,ENSMUSP00000056668,ENSMUSP00000101556	Igf1,Igf2,Igfbp3,Mmp9
PMID:26540630	(2015) Insulin-like growth factor-independent insulin-like growth factor binding protein 3 promotes cell migration and lymph node metastasis of oral squamous cell carcinoma cells by requirement of integrin Beta1.	4	30	4.56e-06	ENSMUSP00000017881,ENSMUSP00000020702,ENSMUSP00000056668,ENSMUSP00000101556	Igf1,Igf2,Igfbp3,Mmp9
PMID:29566045	(2018) TGF-Beta1CD105 signaling controls vascular network formation within growth factor sequestering hyaluronic acid hydrogels.	4	30	4.56e-06	ENSMUSP00000017881,ENSMUSP00000018765,ENSMUSP00000020702,ENSMUSP00000056668	Igf1,Igfbp3,Mmp8,Mmp9
PMID:1381713	(1992) Insulin-like growth factor binding protein (IGFBP-3), an inhibitor of serum growth factors other than IGF-I and -II.	3	3	4.57e-06	ENSMUSP00000020702,ENSMUSP00000056668,ENSMUSP00000101556	Igf1,Igf2,Igfbp3
PMID:14671408	(2003) Insulin-like growth factors and their binding proteins in children born small for gestational age: implication for growth hormone therapy.	3	3	4.57e-06	ENSMUSP00000020702,ENSMUSP00000056668,ENSMUSP00000101556	Igf1,Igf2,Igfbp3
PMID:15736405	(2004) Growth hormone receptor antagonist administration inhibits growth of human colorectal carcinoma in nude mice.	3	3	4.57e-06	ENSMUSP00000020702,ENSMUSP00000056668,ENSMUSP00000101556	Igf1,Igf2,Igfbp3
PMID:19062321	(2009) Effect of environment on growth: auxological and hormonal parameters in African and Italian children.	3	3	4.57e-06	ENSMUSP00000020702,ENSMUSP00000056668,ENSMUSP00000101556	Igf1,Igf2,Igfbp3
PMID:19116885	(2009) Dietary carbohydrate source alters gene expression profile of intestinal epithelium in mice.	3	3	4.57e-06	ENSMUSP00000020702,ENSMUSP00000056668,ENSMUSP00000101556	Igf1,Igf2,Igfbp3
PMID:19328792	(2009) The C-terminal cytoplasmic domain of human proEGF is a negative modulator of body and organ weights in transgenic mice.	3	3	4.57e-06	ENSMUSP00000020702,ENSMUSP00000056668,ENSMUSP00000101556	Igf1,Igf2,Igfbp3
PMID:21209772	(2010) The hemopoietic stem cell niche versus the microenvironment of the multiple myeloma-tumor initiating cell.	4	35	4.57e-06	ENSMUSP00000017881,ENSMUSP00000018765,ENSMUSP00000056668,ENSMUSP00000101556	Igf1,Igf2,Mmp8,Mmp9
PMID:22431061	(2012) Transcriptomic analysis of the woodchuck model of chronic hepatitis B.	4	31	4.57e-06	ENSMUSP00000017881,ENSMUSP00000018765,ENSMUSP00000020702,ENSMUSP00000101556	Igf2,Igfbp3,Mmp8,Mmp9
PMID:23041649	(2013) Modulation of signaling pathways in prostate cancer by green tea polyphenols.	4	31	4.57e-06	ENSMUSP00000017881,ENSMUSP00000020702,ENSMUSP00000056668,ENSMUSP00000101556	Igf1,Igf2,Igfbp3,Mmp9
PMID:24281095	(2010) An Overview of Biomarkers and Molecular Signatures in HCC.	4	35	4.57e-06	ENSMUSP00000017881,ENSMUSP00000020702,ENSMUSP00000056668,ENSMUSP00000101556	Igf1,Igf2,Igfbp3,Mmp9
PMID:25645314	(2015) Changes in insulin-like growth factor-I and -II associated with fat but not lean mass in early old age.	3	3	4.57e-06	ENSMUSP00000020702,ENSMUSP00000056668,ENSMUSP00000101556	Igf1,Igf2,Igfbp3
PMID:25866791	(2015) Insulin-like growth factor system in cancer: novel targeted therapies.	4	36	4.57e-06	ENSMUSP00000017881,ENSMUSP00000020702,ENSMUSP00000056668,ENSMUSP00000101556	Igf1,Igf2,Igfbp3,Mmp9
PMID:27255663	(2016) IGF1R as a Key Target in High Risk, Metastatic Medulloblastoma.	4	32	4.57e-06	ENSMUSP00000017881,ENSMUSP00000020702,ENSMUSP00000056668,ENSMUSP00000101556	Igf1,Igf2,Igfbp3,Mmp9
PMID:28938541	(2017) Differential expression of circulating biomarkers of tumor phenotype and outcomes in previously treated non-small cell lung cancer patients receiving erlotinib vs. cytotoxic chemotherapy.	4	34	4.57e-06	ENSMUSP00000017881,ENSMUSP00000020702,ENSMUSP00000056668,ENSMUSP00000101556	Igf1,Igf2,Igfbp3,Mmp9
PMID:7520865	(1994) Recombinant insulin-like growth factor-II inhibits the growth-stimulating effect of growth hormone on the liver of Snell dwarf mice.	3	3	4.57e-06	ENSMUSP00000020702,ENSMUSP00000056668,ENSMUSP00000101556	Igf1,Igf2,Igfbp3
PMID:10556767	(1999) Alteration of IGF system gene expression during the postnatal development of pcd mice.	3	4	4.63e-06	ENSMUSP00000020702,ENSMUSP00000056668,ENSMUSP00000101556	Igf1,Igf2,Igfbp3
PMID:10714862	(2000) Autocrine insulin-like growth factor II inhibits beta-casein mRNA expression in a mammary cell line.	3	5	4.63e-06	ENSMUSP00000020702,ENSMUSP00000056668,ENSMUSP00000101556	Igf1,Igf2,Igfbp3
PMID:10791766	(2000) The insulin-like growth factors (IGFs) and IGF binding proteins in postnatal development of murine mammary glands.	3	4	4.63e-06	ENSMUSP00000020702,ENSMUSP00000056668,ENSMUSP00000101556	Igf1,Igf2,Igfbp3
PMID:10823924	(2000) Inactivation of the acid labile subunit gene in mice results in mild retardation of postnatal growth despite profound disruptions in the circulating insulin-like growth factor system.	3	4	4.63e-06	ENSMUSP00000020702,ENSMUSP00000056668,ENSMUSP00000101556	Igf1,Igf2,Igfbp3
PMID:10833363	(2000) Spatial and temporal patterns of expression of messenger RNA for insulin-like growth factors and their binding proteins in the placenta of man and laboratory animals.	3	5	4.63e-06	ENSMUSP00000020702,ENSMUSP00000056668,ENSMUSP00000101556	Igf1,Igf2,Igfbp3
PMID:10974650	(2000) Transfection of human insulin-like growth factor-binding protein 3 gene inhibits cell growth and tumorigenicity: a cell culture model for lung cancer.	3	4	4.63e-06	ENSMUSP00000020702,ENSMUSP00000056668,ENSMUSP00000101556	Igf1,Igf2,Igfbp3
PMID:11437474	(2001) A new radioimmunoassay to measure rat insulin-like growth factor binding protein-4 (IGFBP-4) in serum, wound fluid and conditioned media.	3	5	4.63e-06	ENSMUSP00000020702,ENSMUSP00000056668,ENSMUSP00000101556	Igf1,Igf2,Igfbp3
PMID:1375478	(1992) Purification from transformed mouse fibroblast of a cell growth inhibitor which is an IGF-binding protein.	3	4	4.63e-06	ENSMUSP00000020702,ENSMUSP00000056668,ENSMUSP00000101556	Igf1,Igf2,Igfbp3
PMID:14555616	(2004) A functional genomics approach for the identification of putative tumor suppressor genes: Dickkopf-1 as suppressor of HeLa cell transformation.	3	5	4.63e-06	ENSMUSP00000020702,ENSMUSP00000056668,ENSMUSP00000101556	Igf1,Igf2,Igfbp3
PMID:15350186	(2004) Overexpression of human IGF-II mRNA in the brain of transgenic mice modulates IGFBP-2 gene expression in the medulla oblongata.	3	5	4.63e-06	ENSMUSP00000020702,ENSMUSP00000056668,ENSMUSP00000101556	Igf1,Igf2,Igfbp3
PMID:15691886	(2005) Molecular recognition characteristics in the insulin-like growth factor (IGF)-insulin-like growth factor binding protein -35 (IGFBP-35) heparin axis.	3	4	4.63e-06	ENSMUSP00000020702,ENSMUSP00000056668,ENSMUSP00000101556	Igf1,Igf2,Igfbp3
PMID:16114275	(2005) Acid-labile subunit deficiency: phenotypic similarities and differences between human and mouse.	3	5	4.63e-06	ENSMUSP00000020702,ENSMUSP00000056668,ENSMUSP00000101556	Igf1,Igf2,Igfbp3
PMID:16431955	(2006) Involvement of insulin-like growth factor-I and insulin-like growth factor binding protein-3 in corneal fibroblasts during corneal wound healing.	3	5	4.63e-06	ENSMUSP00000020702,ENSMUSP00000056668,ENSMUSP00000101556	Igf1,Igf2,Igfbp3
PMID:16675541	(2006) Diminished growth and enhanced glucose metabolism in triple knockout mice containing mutations of insulin-like growth factor binding protein-3, -4, and -5.	3	4	4.63e-06	ENSMUSP00000020702,ENSMUSP00000056668,ENSMUSP00000101556	Igf1,Igf2,Igfbp3
PMID:1699743	(1990) Characterization of insulin-like growth factor binding proteins (IGFBPs) during gestation in mice: effects of hypophysectomy and an IGFBP-specific serum protease activity.	3	5	4.63e-06	ENSMUSP00000020702,ENSMUSP00000056668,ENSMUSP00000101556	Igf1,Igf2,Igfbp3
PMID:19926662	(2010) Beyond oxygen: complex regulation and activity of hypoxia inducible factors in pregnancy.	4	42	4.63e-06	ENSMUSP00000017881,ENSMUSP00000020702,ENSMUSP00000056668,ENSMUSP00000101556	Igf1,Igf2,Igfbp3,Mmp9
PMID:21447628	(2011) Differential impacts of insulin-like growth factor-binding protein-3 (IGFBP-3) in epithelial IGF-induced lung cancer development.	3	4	4.63e-06	ENSMUSP00000020702,ENSMUSP00000056668,ENSMUSP00000101556	Igf1,Igf2,Igfbp3
PMID:21665891	(2011) Caloric restriction reduces growth of mammary tumors and metastases.	3	5	4.63e-06	ENSMUSP00000017881,ENSMUSP00000020702,ENSMUSP00000056668	Igf1,Igfbp3,Mmp9
PMID:22253814	(2012) A multi-cohort study of polymorphisms in the GHIGF axis and physical capability: the HALCyon programme.	3	5	4.63e-06	ENSMUSP00000020702,ENSMUSP00000056668,ENSMUSP00000101556	Igf1,Igf2,Igfbp3
PMID:22697397	(2012) Transcriptional response of BALBc mouse thyroids following in vivo astatine-211 exposure reveals distinct gene expression profiles.	4	43	4.63e-06	ENSMUSP00000005933,ENSMUSP00000076733,ENSMUSP00000078786,ENSMUSP00000082582	Klk1b16,Klk1b21,Klk1b22,Klk1b27
PMID:22927847	(2012) The insulin and igf-I pathway in endocrine glands carcinogenesis.	4	40	4.63e-06	ENSMUSP00000017881,ENSMUSP00000020702,ENSMUSP00000056668,ENSMUSP00000101556	Igf1,Igf2,Igfbp3,Mmp9
PMID:23028203	(2012) Therapeutic interventions against inflammatory and angiogenic mediators in proliferative diabetic retinopathy.	4	38	4.63e-06	ENSMUSP00000017881,ENSMUSP00000020702,ENSMUSP00000056668,ENSMUSP00000101556	Igf1,Igf2,Igfbp3,Mmp9
PMID:24195074	(2013) Functional and molecular characterization of ex vivo cultured epiretinal membrane cells from human proliferative diabetic retinopathy.	4	44	4.63e-06	ENSMUSP00000017881,ENSMUSP00000020702,ENSMUSP00000056668,ENSMUSP00000101556	Igf1,Igf2,Igfbp3,Mmp9
PMID:24565562	(2014) Estrogen signaling crosstalk: Implications for endocrine resistance in ovarian cancer.	4	41	4.63e-06	ENSMUSP00000017881,ENSMUSP00000020702,ENSMUSP00000056668,ENSMUSP00000101556	Igf1,Igf2,Igfbp3,Mmp9
PMID:24802266	(2014) Expression levels of insulin-like growth factors 1 and 2 in head and neck squamous cell carcinoma.	3	5	4.63e-06	ENSMUSP00000020702,ENSMUSP00000056668,ENSMUSP00000101556	Igf1,Igf2,Igfbp3
PMID:24831560	(2014) Mechanisms that mediate the development of fibrosis in patients with Crohn's disease.	4	38	4.63e-06	ENSMUSP00000017881,ENSMUSP00000018765,ENSMUSP00000020702,ENSMUSP00000056668	Igf1,Igfbp3,Mmp8,Mmp9
PMID:24882635	(2015) Estrogen-IGF-1 interactions in neuroprotection: ischemic stroke as a case study.	4	40	4.63e-06	ENSMUSP00000017881,ENSMUSP00000020702,ENSMUSP00000056668,ENSMUSP00000101556	Igf1,Igf2,Igfbp3,Mmp9
PMID:25384883	(2015) Analysis of cytosine-adenine repeats in P1 promoter region of IGF-1 gene in peripheral blood cells and cervical tissue samples of females with cervical intraepithelial lesions and squamous cervical cancer.	3	5	4.63e-06	ENSMUSP00000020702,ENSMUSP00000056668,ENSMUSP00000101556	Igf1,Igf2,Igfbp3
PMID:25442907	(2015) Insulin-Like growth factor 1 related pathways and high-fat diet promotion of transgenic adenocarcinoma mouse prostate (TRAMP) cancer progression.	3	4	4.63e-06	ENSMUSP00000020702,ENSMUSP00000056668,ENSMUSP00000101556	Igf1,Igf2,Igfbp3
PMID:25610822	(2014) Osteoprotective effect of extract from Achyranthes japonica in ovariectomized rats.	3	4	4.63e-06	ENSMUSP00000020702,ENSMUSP00000056668,ENSMUSP00000101556	Igf1,Igf2,Igfbp3
PMID:29095861	(2017) Identification of proteins associated with clinical and pathological features of proliferative diabetic retinopathy in vitreous and fibrovascular membranes.	4	38	4.63e-06	ENSMUSP00000017881,ENSMUSP00000020702,ENSMUSP00000056668,ENSMUSP00000101556	Igf1,Igf2,Igfbp3,Mmp9
PMID:29475434	(2018) InsulinIGF-driven cancer cell-stroma crosstalk as a novel therapeutic target in pancreatic cancer.	4	38	4.63e-06	ENSMUSP00000017881,ENSMUSP00000020702,ENSMUSP00000056668,ENSMUSP00000101556	Igf1,Igf2,Igfbp3,Mmp9
PMID:7525257	(1994) Consequences of postnatally elevated insulin-like growth factor-II in transgenic mice: endocrine changes and effects on body and organ growth.	3	5	4.63e-06	ENSMUSP00000020702,ENSMUSP00000056668,ENSMUSP00000101556	Igf1,Igf2,Igfbp3
PMID:7525829	(1994) Insulin-like growth factors-I and -II and their binding proteins during postnatal development of dwarf Snell mice before and during growth hormone and thyroxine therapy.	3	4	4.63e-06	ENSMUSP00000020702,ENSMUSP00000056668,ENSMUSP00000101556	Igf1,Igf2,Igfbp3
PMID:7682592	(1993) Inhibitory effects of insulin-like growth factor (IGF)-binding proteins-1 and -3 on IGF-activated glucose consumption in mouse BALBc 3T3 fibroblasts.	3	4	4.63e-06	ENSMUSP00000020702,ENSMUSP00000056668,ENSMUSP00000101556	Igf1,Igf2,Igfbp3
PMID:8358865	(1993) Possible autocrineparacrine actions of insulin-like growth factors during embryonic development: expression and action of IGFs in undifferentiated P19 cells.	3	5	4.63e-06	ENSMUSP00000020702,ENSMUSP00000056668,ENSMUSP00000101556	Igf1,Igf2,Igfbp3
PMID:8592946	(1995) Serum insulin-like growth factor binding protein-3 in the hypophosphatemic mouse: decreased activity and abnormal modulation by dietary phosphate.	3	4	4.63e-06	ENSMUSP00000020702,ENSMUSP00000056668,ENSMUSP00000101556	Igf1,Igf2,Igfbp3
PMID:9048589	(1997) Functional epitope mapping of insulin-like growth factor I (IGF-I) by anti-IGF-I monoclonal antibodies.	3	5	4.63e-06	ENSMUSP00000020702,ENSMUSP00000056668,ENSMUSP00000101556	Igf1,Igf2,Igfbp3
PMID:28472963	(2017) Experimental approach to IGF-1 therapy in CCl4-induced acute liver damage in healthy controls and mice with partial IGF-1 deficiency.	4	45	4.68e-06	ENSMUSP00000017881,ENSMUSP00000020702,ENSMUSP00000056668,ENSMUSP00000101556	Igf1,Igf2,Igfbp3,Mmp9
PMID:12618883	(2003) Focal overexpression of insulin-like growth factor 2 by hepatocytes and cholangiocytes in viral liver cirrhosis.	3	6	5.09e-06	ENSMUSP00000020702,ENSMUSP00000056668,ENSMUSP00000101556	Igf1,Igf2,Igfbp3
PMID:15291753	(2004) A quantitative RT-PCR study of the mRNA expression profile of the IGF axis during mammary gland development.	3	6	5.09e-06	ENSMUSP00000020702,ENSMUSP00000056668,ENSMUSP00000101556	Igf1,Igf2,Igfbp3
PMID:16441878	(2006) Fetal intestinal fibroblasts respond to insulin-like growth factor (IGF)-II better than adult intestinal fibroblasts.	3	6	5.09e-06	ENSMUSP00000020702,ENSMUSP00000056668,ENSMUSP00000101556	Igf1,Igf2,Igfbp3
PMID:20389077	(2010) Differential modulation of Sonic-hedgehog-induced cerebellar granule cell precursor proliferation by the IGF signaling network.	3	6	5.09e-06	ENSMUSP00000020702,ENSMUSP00000056668,ENSMUSP00000101556	Igf1,Igf2,Igfbp3
PMID:21538852	(2011) Chemopreventive effects of tea in prostate cancer: green tea versus black tea.	4	48	5.09e-06	ENSMUSP00000017881,ENSMUSP00000020702,ENSMUSP00000056668,ENSMUSP00000101556	Igf1,Igf2,Igfbp3,Mmp9
PMID:21888628	(2011) Comparison of radioimmuno and carbon nanotube field-effect transistor assays for measuring insulin-like growth factor-1 in a preclinical model of human breast cancer.	3	6	5.09e-06	ENSMUSP00000020702,ENSMUSP00000056668,ENSMUSP00000101556	Igf1,Igf2,Igfbp3
PMID:21932422	(2012) Serum IGF1, IGF2 and IGFBP3 and risk of advanced colorectal adenoma.	3	6	5.09e-06	ENSMUSP00000020702,ENSMUSP00000056668,ENSMUSP00000101556	Igf1,Igf2,Igfbp3
PMID:22242132	(2011) Effects of cord serum insulin, IGF-II, IGFBP-2, IL-6 and cortisol concentrations on human birth weight and length: pilot study.	3	6	5.09e-06	ENSMUSP00000020702,ENSMUSP00000056668,ENSMUSP00000101556	Igf1,Igf2,Igfbp3
PMID:23632160	(2013) Blood lead levels and serum insulin-like growth factor 1 concentrations in peripubertal boys.	3	6	5.09e-06	ENSMUSP00000020702,ENSMUSP00000056668,ENSMUSP00000101556	Igf1,Igf2,Igfbp3
PMID:24358328	(2013) Gene expression profiling of early hepatic stellate cell activation reveals a role for Igfbp3 in cell migration.	4	49	5.09e-06	ENSMUSP00000017881,ENSMUSP00000020702,ENSMUSP00000056668,ENSMUSP00000101556	Igf1,Igf2,Igfbp3,Mmp9
PMID:25049643	(2012) Expression Profiles of the Insulin-like Growth Factor System Components in Liver Tissue during Embryonic and Postnatal Growth of Erhualian and Yorkshire Reciprocal Cross F1 Pigs.	3	6	5.09e-06	ENSMUSP00000020702,ENSMUSP00000056668,ENSMUSP00000101556	Igf1,Igf2,Igfbp3
PMID:26106050	(2015) A systematic analysis for localization of predominant growth factors and their receptors involved in murine tooth germ differentiation using in situ hybridization technique.	3	6	5.09e-06	ENSMUSP00000020702,ENSMUSP00000056668,ENSMUSP00000101556	Igf1,Igf2,Igfbp3
PMID:26180600	(2015) Potential Effects of Pomegranate Polyphenols in Cancer Prevention and Therapy.	4	47	5.09e-06	ENSMUSP00000017881,ENSMUSP00000020702,ENSMUSP00000056668,ENSMUSP00000101556	Igf1,Igf2,Igfbp3,Mmp9
PMID:26300943	(2015) Hypopituitarism and Legg-Calve-Perthes disease related to difficult delivery.	3	6	5.09e-06	ENSMUSP00000020702,ENSMUSP00000056668,ENSMUSP00000101556	Igf1,Igf2,Igfbp3
PMID:27129151	(2016) The insulin-like growth factor system in multiple myeloma: diagnostic and therapeutic potential.	4	49	5.09e-06	ENSMUSP00000017881,ENSMUSP00000020702,ENSMUSP00000056668,ENSMUSP00000101556	Igf1,Igf2,Igfbp3,Mmp9
PMID:27358591	(2016) Expression of insulin-like growth factor family genes in clear cell renal cell carcinoma.	3	6	5.09e-06	ENSMUSP00000020702,ENSMUSP00000056668,ENSMUSP00000101556	Igf1,Igf2,Igfbp3
PMID:27905925	(2016) Expression of insulin receptor (IR) A and B isoforms, IGF-IR, and IRIGF-IR hybrid receptors in vascular smooth muscle cells and their role in cell migration in atherosclerosis.	3	6	5.09e-06	ENSMUSP00000017881,ENSMUSP00000056668,ENSMUSP00000101556	Igf1,Igf2,Mmp9
PMID:7505465	(1993) Tissue-specific expression of the insulin-like growth factor binding protein (IGFBP) mRNAs in mouse and rat development.	3	6	5.09e-06	ENSMUSP00000020702,ENSMUSP00000056668,ENSMUSP00000101556	Igf1,Igf2,Igfbp3
PMID:8817684	(1995) Does an IGF-binding protein (IGFBP) present in involuting rat mammary gland regulate apoptosis?	3	6	5.09e-06	ENSMUSP00000020702,ENSMUSP00000056668,ENSMUSP00000101556	Igf1,Igf2,Igfbp3
PMID:9437240	(1997) Interactions of insulin-like growth factor (IGF)-II and growth hormone in vivo: circulating levels of IGF-I and IGF-binding proteins in transgenic mice.	3	6	5.09e-06	ENSMUSP00000020702,ENSMUSP00000056668,ENSMUSP00000101556	Igf1,Igf2,Igfbp3
PMID:21920965	(2013) Peroxisome proliferator-activated receptor-Delta activates endothelial progenitor cells to induce angio-myogenesis through matrix metallo-proteinase-9-mediated insulin-like growth factor-1 paracrine networks.	3	7	5.69e-06	ENSMUSP00000017881,ENSMUSP00000020702,ENSMUSP00000056668	Igf1,Igfbp3,Mmp9
PMID:22044563	(2012) Insulin-like growth factor receptor expression is associated with aggressive phenotypes and has therapeutic activity in biliary tract cancers.	3	7	5.69e-06	ENSMUSP00000020702,ENSMUSP00000056668,ENSMUSP00000101556	Igf1,Igf2,Igfbp3
PMID:24204158	(2013) Expression and clinical significance of IGF-1, IGFBP-3, and IGFBP-7 in serum and lung cancer tissues from patients with non-small cell lung cancer.	3	7	5.69e-06	ENSMUSP00000017881,ENSMUSP00000020702,ENSMUSP00000056668	Igf1,Igfbp3,Mmp9
PMID:24586493	(2014) A scallop IGF binding protein gene: molecular characterization and association of variants with growth traits.	3	7	5.69e-06	ENSMUSP00000020702,ENSMUSP00000056668,ENSMUSP00000101556	Igf1,Igf2,Igfbp3
PMID:25075864	(2014) Synergistic effect of fadrozole and insulin-like growth factor-I on female-to-male sex reversal and body weight of broiler chicks.	3	7	5.69e-06	ENSMUSP00000020702,ENSMUSP00000056668,ENSMUSP00000101556	Igf1,Igf2,Igfbp3
PMID:25239917	(2014) Validation of serum IGF-I as a biomarker to monitor the bioactivity of exogenous growth hormone agonists and antagonists in rabbits.	3	7	5.69e-06	ENSMUSP00000020702,ENSMUSP00000056668,ENSMUSP00000101556	Igf1,Igf2,Igfbp3
PMID:25446280	(2015) Phase II study of cixutumumab in combination with temsirolimus in pediatric patients and young adults with recurrent or refractory sarcoma: a report from the Children's Oncology Group.	3	7	5.69e-06	ENSMUSP00000020702,ENSMUSP00000056668,ENSMUSP00000101556	Igf1,Igf2,Igfbp3
PMID:25695953	(2015) A novel neutralizing antibody targeting pregnancy-associated plasma protein-a inhibits ovarian cancer growth and ascites accumulation in patient mouse tumorgrafts.	3	7	5.69e-06	ENSMUSP00000020702,ENSMUSP00000056668,ENSMUSP00000101556	Igf1,Igf2,Igfbp3
PMID:28070423	(2016) Influence of In Utero Maternal and Neonate Factors on Cord Blood Leukocyte Telomere Length: Clues to the Racial Disparity in Prostate Cancer?	3	7	5.69e-06	ENSMUSP00000020702,ENSMUSP00000056668,ENSMUSP00000101556	Igf1,Igf2,Igfbp3
[truncated: 216 more columns]

## Sheet: mt-Co2_mt-Co3
#clustering method	cluster number	cluster color	gene count	protein name	protein identifier	protein description
kmeans	1	Red	7	Cox5a	10090.ENSMUSP00000000090	Cytochrome c oxidase subunit 5A, mitochondrial; This is the heme A-containing chain of cytochrome c oxidase, the terminal oxidase in mitochondrial electron transport
kmeans	1	Red	7	mt-Co2	10090.ENSMUSP00000080994	Cytochrome c oxidase subunit 2; Cytochrome c oxidase is the component of the respiratory chain that catalyzes the reduction of oxygen to water. Subunits 1- 3 form the functional core of the enzyme complex. Subunit 2 transfers the electrons from cytochrome c via its binuclear copper A center to the bimetallic center of the catalytic subunit 1
kmeans	1	Red	7	mt-Atp6	10090.ENSMUSP00000080996	ATP synthase subunit a; Mitochondrial membrane ATP synthase (F(1)F(0) ATP synthase or Complex V) produces ATP from ADP in the presence of a proton gradient across the membrane which is generated by electron transport complexes of the respiratory chain. F-type ATPases consist of two structural domains, F(1) - containing the extramembraneous catalytic core and F(0) - containing the membrane proton …
kmeans	1	Red	7	mt-Cytb	10090.ENSMUSP00000081003	Cytochrome b; Component of the ubiquinol-cytochrome c reductase complex (complex III or cytochrome b-c1 complex) that is part of the mitochondrial respiratory chain. The b-c1 complex mediates electron transfer from ubiquinol to cytochrome c. Contributes to the generation of a proton gradient across the mitochondrial membrane that is then used for ATP synthesis
kmeans	1	Red	7	mt-Co1	10090.ENSMUSP00000080993	Cytochrome c oxidase subunit 1; Cytochrome c oxidase is the component of the respiratory chain that catalyzes the reduction of oxygen to water. Subunits 1- 3 form the functional core of the enzyme complex. CO I is the catalytic subunit of the enzyme. Electrons originating in cytochrome c are transferred via the copper A center of subunit 2 and heme A of subunit 1 to the bimetallic center formed b…
kmeans	1	Red	7	mt-Co3	10090.ENSMUSP00000080997	Cytochrome c oxidase subunit 3; Subunits I, II and III form the functional core of the enzyme complex
kmeans	1	Red	7	Cox7c	10090.ENSMUSP00000115419	Cytochrome c oxidase subunit 7C, mitochondrial; This protein is one of the nuclear-coded polypeptide chains of cytochrome c oxidase, the terminal oxidase in mitochondrial electron transport
kmeans	4	Blue	1	Perm1	10090.ENSMUSP00000101197	PGC-1 and ERR-induced regulator in muscle protein 1; Regulates the expression of selective PPARGC1A/B and ESRRA/B/G target genes with roles in glucose and lipid metabolism, energy transfer, contractile function, muscle mitochondrial biogenesis and oxidative capacity. Required for the efficient induction of MT-CO2, MT-CO3, COX4I1, TFB1M, TFB2M, POLRMT and SIRT3 by PPARGC1A. Positively regulates th…
kmeans	3	Green	1	Coa6	10090.ENSMUSP00000058279	Cytochrome c oxidase assembly factor 6 homolog; Involved in the maturation of the mitochondrial respiratory chain complex IV subunit MT-CO2/COX2. Thereby, may regulate early steps of complex IV assembly. Mitochondrial respiratory chain complex IV or cytochrome c oxidase is the component of the respiratory chain that catalyzes the transfer of electrons from intermembrane space cytochrome c to mole…
kmeans	2	Yellow	1	Tcte1	10090.ENSMUSP00000109175	T-complex-associated testis expressed 1
STRING INTERACTIONS
#node1	node2	node1_string_internal_id	node2_string_internal_id	node1_external_id	node2_external_id	neighborhood_on_chromosome	gene_fusion	phylogenetic_cooccurrence	homology	coexpression	experimentally_determined_interaction	database_annotated	automated_textmining	combined_score
Cox7c	Cox5a	5033801	5015244	10090.ENSMUSP00000115419	10090.ENSMUSP00000000090	0	0	0	0	0.828	0.727	0.900	0.816	0.999
mt-Co2	mt-Co1	5028239	5028238	10090.ENSMUSP00000080994	10090.ENSMUSP00000080993	0.193	0.840	0.438	0	0.828	0.754	0.900	0.938	0.999
mt-Co3	mt-Co1	5028242	5028238	10090.ENSMUSP00000080997	10090.ENSMUSP00000080993	0.193	0	0.443	0	0.879	0.746	0.900	0.940	0.999
mt-Cytb	mt-Co2	5028247	5028239	10090.ENSMUSP00000081003	10090.ENSMUSP00000080994	0.193	0	0.427	0	0.828	0.758	0.900	0.929	0.999
mt-Co3	mt-Co2	5028242	5028239	10090.ENSMUSP00000080997	10090.ENSMUSP00000080994	0.193	0	0.447	0	0.836	0.773	0.900	0.936	0.999
mt-Cytb	mt-Co1	5028247	5028238	10090.ENSMUSP00000081003	10090.ENSMUSP00000080993	0.193	0.372	0.297	0	0.833	0.663	0.900	0.940	0.999
mt-Cytb	mt-Co3	5028247	5028242	10090.ENSMUSP00000081003	10090.ENSMUSP00000080997	0.193	0	0.421	0	0.879	0.758	0.900	0.917	0.999
mt-Co2	Cox5a	5028239	5015244	10090.ENSMUSP00000080994	10090.ENSMUSP00000000090	0	0	0	0	0.119	0.860	0.900	0.720	0.996
mt-Co3	mt-Atp6	5028242	5028241	10090.ENSMUSP00000080997	10090.ENSMUSP00000080996	0	0	0.242	0	0.836	0.608	0	0.915	0.995
Cox7c	mt-Co2	5033801	5028239	10090.ENSMUSP00000115419	10090.ENSMUSP00000080994	0	0	0	0	0.261	0.866	0.900	0.583	0.995
mt-Co3	Cox5a	5028242	5015244	10090.ENSMUSP00000080997	10090.ENSMUSP00000000090	0	0	0	0	0.062	0.773	0.900	0.676	0.992
mt-Co1	Cox5a	5028238	5015244	10090.ENSMUSP00000080993	10090.ENSMUSP00000000090	0	0	0	0	0.062	0.754	0.900	0.685	0.991
mt-Cytb	mt-Atp6	5028247	5028241	10090.ENSMUSP00000081003	10090.ENSMUSP00000080996	0	0	0	0	0.831	0.077	0	0.937	0.989
Cox7c	mt-Co3	5033801	5028242	10090.ENSMUSP00000115419	10090.ENSMUSP00000080997	0	0	0	0	0.062	0.721	0.900	0.564	0.987
mt-Atp6	mt-Co1	5028241	5028238	10090.ENSMUSP00000080996	10090.ENSMUSP00000080993	0	0	0	0	0.821	0.117	0	0.929	0.987
mt-Atp6	mt-Co2	5028241	5028239	10090.ENSMUSP00000080996	10090.ENSMUSP00000080994	0	0	0.212	0	0.836	0	0	0.889	0.984
mt-Cytb	Cox5a	5028247	5015244	10090.ENSMUSP00000081003	10090.ENSMUSP00000000090	0	0	0	0	0	0.708	0.900	0.502	0.984
Cox7c	mt-Co1	5033801	5028238	10090.ENSMUSP00000115419	10090.ENSMUSP00000080993	0	0	0	0	0.062	0.678	0.900	0.467	0.981
Cox7c	mt-Cytb	5033801	5028247	10090.ENSMUSP00000115419	10090.ENSMUSP00000081003	0	0	0	0	0	0.721	0.900	0.275	0.978
Cox7c	Coa6	5033801	5024926	10090.ENSMUSP00000115419	10090.ENSMUSP00000058279	0	0	0	0	0.676	0.634	0	0.654	0.955
Coa6	Cox5a	5024926	5015244	10090.ENSMUSP00000058279	10090.ENSMUSP00000000090	0	0	0	0	0.711	0.703	0	0.511	0.954
mt-Co2	Coa6	5028239	5024926	10090.ENSMUSP00000080994	10090.ENSMUSP00000058279	0	0	0	0	0.140	0.619	0	0.435	0.798
mt-Co1	Coa6	5028238	5024926	10090.ENSMUSP00000080993	10090.ENSMUSP00000058279	0	0	0	0	0	0.174	0	0.471	0.545
mt-Co3	Coa6	5028242	5024926	10090.ENSMUSP00000080997	10090.ENSMUSP00000058279	0	0	0	0	0.159	0.118	0	0.418	0.531
mt-Atp6	Cox5a	5028241	5015244	10090.ENSMUSP00000080996	10090.ENSMUSP00000000090	0	0	0	0	0.061	0	0	0.439	0.451
mt-Cytb	Coa6	5028247	5024926	10090.ENSMUSP00000081003	10090.ENSMUSP00000058279	0	0	0	0	0.051	0	0	0.406	0.412
PROTEIN ANNOTATIONS
#node	identifier	domain_summary_url	annotation	other_names_and_aliases
Cox5a	10090.ENSMUSP00000000090	https://smart.embl.de/smart/DDvec.cgi?smart=146:Pfam_COX5A(41|143)+	Cytochrome c oxidase subunit 5A, mitochondrial; This is the heme A-containing chain of cytochrome c oxidase, the terminal oxidase in mitochondrial electron transport	0610007O13	12858	12858	AA959768	AA959768	AAH34302.1	AK018723	BAB31369.1	BC034302	CAA34085.1	CCDS23223.1	COX5A	COX5A_MOUSE	COX5A_MOUSE	CcOX	CcOX	CcOX	Cox5a	Cox5a	Cox5a	Cox5a	Cox5a	Cox5a	Cox5a	Cox5a-201	Cytochrome c oxidase polypeptide Va	Cytochrome c oxidase polypeptide Va	Cytochrome c oxidase subunit 5A, mitochondrial	Cytochrome c oxidase subunit 5A, mitochondrial	Cytochrome c oxidase subunit Va	ENSMUSG00000000088	ENSMUSG00000000088	ENSMUSG00000000088	ENSMUSP00000000090	ENSMUSP00000000090	ENSMUST00000000090	ENSMUST00000000090	MGI:88474	MGI:88474	Mm.398320	NM_007747	NM_007747.2	NP_031773	NP_031773	NP_031773.2	NP_031773.2
Coa6	10090.ENSMUSP00000058279	https://smart.embl.de/smart/DDvec.cgi?smart=79:Pfam_COX6B(1|67)+	Cytochrome c oxidase assembly factor 6 homolog; Involved in the maturation of the mitochondrial respiratory chain complex IV subunit MT-CO2/COX2. Thereby, may regulate early steps of complex IV assembly. Mitochondrial respiratory chain complex IV or cytochrome c oxidase is the component of the respiratory chain that catalyzes the transfer of electrons from intermembrane space cytochrome c to mole…	1810063B05Rik	1810063B05Rik	2010002G15	2310016N18	67892	67892	AAH24399.1	AAH38634.1	AAH46907.1	AC151908	AI447995	AI447995	AK008041	AK009404	BAC25196.1	BAC25257.1	BC024399	BC038634	BC046907	CCDS52709.1	COA6	COA6_MOUSE	COA6_MOUSE	Coa6	Coa6	Coa6	Coa6	Coa6	Coa6	Coa6	Coa6-201	Cytochrome c oxidase assembly factor 6	Cytochrome c oxidase assembly factor 6 homolog	Cytochrome c oxidase assembly factor 6 homolog	EDL11811.1	ENSMUSG00000051671	ENSMUSG00000051671	ENSMUSG00000051671	ENSMUSP00000058279	ENSMUSP00000058279	ENSMUSP00000090703	ENSMUST00000059093	ENSMUST00000059093	ENSMUST00000093023	MGI:1915142	MGI:1915142
mt-Co1	10090.ENSMUSP00000080993	https://smart.embl.de/smart/DDvec.cgi?smart=514:Pfam_COX1(14|460)+	Cytochrome c oxidase subunit 1; Cytochrome c oxidase is the component of the respiratory chain that catalyzes the reduction of oxygen to water. Subunits 1- 3 form the functional core of the enzyme complex. CO I is the catalytic subunit of the enzyme. Electrons originating in cytochrome c are transferred via the copper A center of subunit 2 and heme A of subunit 1 to the bimetallic center formed b…	1.9.3.1	17708	74204980000	A530052P09	A530083H06	A5YMU1	A5YMZ2	A5YMZ3	A5YMZ4	A5YMZ5	A5YMZ6	A5YMZ7	A5YMZ8	A5YN00	AAN85124.1	AAP89025.1	AAR21197.1	AAS01428.1	AAS01441.1	AAS01454.1	AAS01467.1	AAX19522.1	AAX19523.1	AAX19525.1	AAX19526.1	AAX83014.1	AAY96691.1	AAY96704.1	AB444046	ABK79095.1	ABK79108.1	ABK79121.1	ABK79134.1	ABK79147.1	ABK79160.1	ABK79173.1	ABK79186.1	ABK79199.1	ABK79212.1	ABK79225.1	ABK79238.1	ABQ81554.1	ABQ81605.1	ABQ81606.1	ABQ81607.1	ABQ81608.1
mt-Co2	10090.ENSMUSP00000080994	https://smart.embl.de/smart/DDvec.cgi?smart=227:Pfam_COX2_TM(1|83)+Pfam_COX2(95|214)+	Cytochrome c oxidase subunit 2; Cytochrome c oxidase is the component of the respiratory chain that catalyzes the reduction of oxygen to water. Subunits 1- 3 form the functional core of the enzyme complex. Subunit 2 transfers the electrons from cytochrome c via its binuclear copper A center to the bimetallic center of the catalytic subunit 1	0610009I12	17709	17709	AAB48647.1	AAK58075.1	AAN85125.1	AAP15814.1	AAP89026.1	AAR21198.1	AAS01429.1	AAS01442.1	AAS01455.1	AAS01468.1	AAX83015.1	AAY96692.1	AAY96705.1	ABK79096.1	ABK79109.1	ABK79122.1	ABK79135.1	ABK79148.1	ABK79161.1	ABK79174.1	ABK79187.1	ABK79200.1	ABK79213.1	ABK79226.1	ABK79239.1	ABX79705.1	ABX79718.1	ABX79731.1	ABX79744.1	ACA01526.1	ACN91098.1	ADR03159.1	ADW83069.1	ADZ23170.1	AEN03372.1	AEN03385.1	AEN03398.1	AEN03411.1	AEN03424.1	AEN03437.1	AEV56600.1	AF378830	AK131586
mt-Atp6	10090.ENSMUSP00000080996	https://smart.embl.de/smart/DDvec.cgi?smart=226:Pfam_ATP-synt_A(14|223)+	ATP synthase subunit a; Mitochondrial membrane ATP synthase (F(1)F(0) ATP synthase or Complex V) produces ATP from ADP in the presence of a proton gradient across the membrane which is generated by electron transport complexes of the respiratory chain. F-type ATPases consist of two structural domains, F(1) - containing the extramembraneous catalytic core and F(0) - containing the membrane proton …	17705	17705	AAB48649.1	AAC63375.1	AAN85127.1	AAP89028.1	AAR21200.1	AAS01431.1	AAS01444.1	AAS01457.1	AAS01470.1	AAX83017.1	AAY96694.1	AAY96707.1	ABK79098.1	ABK79111.1	ABK79124.1	ABK79137.1	ABK79150.1	ABK79163.1	ABK79176.1	ABK79189.1	ABK79202.1	ABK79215.1	ABK79228.1	ABK79241.1	ABX79707.1	ABX79720.1	ABX79733.1	ABX79746.1	ACA01528.1	ACN91100.1	ADR03161.1	ADW83071.1	ADZ23166.1	AEN03374.1	AEN03387.1	AEN03400.1	AEN03413.1	AEN03426.1	AEN03439.1	AEV56602.1	AF093677	ATP synthase F0 subunit 6	ATP synthase subunit a	ATP synthase subunit a
mt-Co3	10090.ENSMUSP00000080997	https://smart.embl.de/smart/DDvec.cgi?smart=261:Pfam_COX3(6|261)+	Cytochrome c oxidase subunit 3; Subunits I, II and III form the functional core of the enzyme complex	0610006F12	17710	17710	AAB48650.1	AAN85128.1	AAS01445.1	AAS01471.1	AAW21322.1	AAX83018.1	AAY96695.1	AAY96708.1	ABK79099.1	ABK79125.1	ABK79151.1	ABK79177.1	ABK79190.1	ABK79203.1	ABK79216.1	ABK79242.1	ABX79708.1	ABX79721.1	ACA01529.1	ADR03162.1	ADZ23175.1	AEN03375.1	AEN03388.1	AEN03401.1	AEN03414.1	AEN03427.1	AEV56603.1	AK131579	BAA95646.1	BAA95659.1	BAA95801.1	BAE20700.1	BAM93589.1	BAN16598.1	BAO42856.1	BAO42869.1	CAA24090.1	COIII	COIII	COIII	COIII	COX3	COX3
mt-Cytb	10090.ENSMUSP00000081003	https://smart.embl.de/smart/DDvec.cgi?smart=381:Pfam_Cytochrom_B_N_2(88|253)+Pfam_Cytochrom_B_C(258|359)+	Cytochrome b; Component of the ubiquinol-cytochrome c reductase complex (complex III or cytochrome b-c1 complex) that is part of the mitochondrial respiratory chain. The b-c1 complex mediates electron transfer from ubiquinol to cytochrome c. Contributes to the generation of a proton gradient across the mitochondrial membrane that is then used for ATP synthesis	1100001K03	17711	17711	A8DUR3	A8DUU6	AAB48656.1	AAN85134.1	AAO33292.1	AAP89035.1	AAR21207.1	AAS01438.1	AAS01451.1	AAS01464.1	AAS01477.1	AAS18370.1	AAX83024.1	AAY96701.1	AAY96714.1	AB042523	AB042524	AB042809	AB049357	AB451020	ABK79118.1	ABK79131.1	ABK79144.1	ABK79157.1	ABK79170.1	ABK79183.1	ABK79196.1	ABK79209.1	ABK79222.1	ABK79235.1	ABK79248.1	ABS83529.1	ABU93329.1	ABU93330.1	ABU93331.1	ABU93332.1	ABU93333.1	ABU93334.1	ABU93335.1	ABU93339.1	ABU93340.1	ABU93341.1	ABU93342.1
Perm1	10090.ENSMUSP00000101197	http://smart.embl.de/smart/DDt.cgi?smart=807:	PGC-1 and ERR-induced regulator in muscle protein 1; Regulates the expression of selective PPARGC1A/B and ESRRA/B/G target genes with roles in glucose and lipid metabolism, energy transfer, contractile function, muscle mitochondrial biogenesis and oxidative capacity. Required for the efficient induction of MT-CO2, MT-CO3, COX4I1, TFB1M, TFB2M, POLRMT and SIRT3 by PPARGC1A. Positively regulates th…	2310042D19Rik	2310042D19Rik	2310042D19Rik	74183	74183	9830147G23	A530029C18	AAI17872.1	AAI17873.1	AGQ48859.1	AK036660	AK040833	BAC29522.1	BAC30714.1	BC117871	BC117872	CAAA01066807.1	CAAA01066807.1-001	CAAA01066807.1-001	CCDS51406.1	E9QP35	E9QP35	E9QP35	ENSMUSG00000078486	ENSMUSG00000078486	ENSMUSG00000078486	ENSMUSP00000101197	ENSMUSP00000101197	ENSMUSP00000101197	ENSMUSP00000101198	ENSMUST00000105572	ENSMUST00000105572	ENSMUST00000105572	ENSMUST00000105573	KF150176	MGI:1921433	MGI:1921433	Mm.431343	NM_172417	NM_172417.3	NP_766005	NP_766005	NP_766005.2	NP_766005.2	NP_766005.2	OTTMUSG00000046104
Tcte1	10090.ENSMUSP00000109175	https://smart.embl.de/smart/DDvec.cgi?smart=498:LRR(304|331)+LRR(332|358)+LRR(359|386)+LRR(387|414)+LRR(415|442)+	T-complex-associated testis expressed 1	21645	21645	A6H639	A6H639	A6H639	AAA40406.1	AAI45742.1	BC145741	CCDS37629.1	D17Sil1	D17Sil1	D17Sil1	D17sil1	D17sil1	D17sil1	ENSMUSG00000023949	ENSMUSG00000023949	ENSMUSG00000023949	ENSMUSP00000024745	ENSMUSP00000109175	ENSMUSP00000109175	ENSMUST00000024745	ENSMUST00000113547	ENSMUST00000113547	M28821	MGI:98640	MGI:98640	Mm.491193	NM_013688	NM_013688.2	NP_038716	NP_038716	NP_038716.2	NP_038716.2	NP_038716.2	Q62294	Q62294	Q62294	T-complex-associated testis expressed 1	T-complex-associated testis-expressed protein 1	T-complex-associated testis-expressed protein 1	TCTE1	TCTE1_MOUSE	TCTE1_MOUSE	Tcte-1	Tcte-1
Cox7c	10090.ENSMUSP00000115419	https://smart.embl.de/smart/DDvec.cgi?smart=63:Pfam_COX7C(1|62)+	Cytochrome c oxidase subunit 7C, mitochondrial; This protein is one of the nuclear-coded polypeptide chains of cytochrome c oxidase, the terminal oxidase in mitochondrial electron transport	0610010K20	1110062H23	12867	12867	2010301B11	AAH10772.1	AAH86792.1	AK002494	AK027989	AK131871	AK153444	AK168077	B8JJA9	B8JJB0	BAB22142.1	BAC25693.1	BAE20843.1	BAE31999.1	BAE40050.1	BC010772	BC086792	CAA37115.1	CCDS26668.1	COX7C	COX7C_MOUSE	COX7C_MOUSE	COXVIIc	COXVIIc	COXVIIc	CT009759	Cox7c	Cox7c	Cox7c	Cox7c	Cox7c	Cox7c	Cox7c	Cox7c	Cox7c-001	Cox7c-001	Cox7c-002	Cox7c-002	Cox7c-003	Cox7c-003	Cox7c-004	Cox7c-004
Biological Process (GO)
#term ID	term description	observed gene count	background gene count	false discovery rate	matching proteins in your network (IDs)	matching proteins in your network (labels)
GO:0022904	respiratory electron transport chain	7	78	2.87e-13	ENSMUSP00000000090,ENSMUSP00000058279,ENSMUSP00000080993,ENSMUSP00000080994,ENSMUSP00000080997,ENSMUSP00000081003,ENSMUSP00000115419	Coa6,Cox5a,Cox7c,mt-Co1,mt-Co2,mt-Co3,mt-Cytb
GO:1902600	proton transmembrane transport	7	113	1.72e-12	ENSMUSP00000000090,ENSMUSP00000080993,ENSMUSP00000080994,ENSMUSP00000080996,ENSMUSP00000080997,ENSMUSP00000081003,ENSMUSP00000115419	Cox5a,Cox7c,mt-Atp6,mt-Co1,mt-Co2,mt-Co3,mt-Cytb
GO:0042773	ATP synthesis coupled electron transport	6	56	3.94e-12	ENSMUSP00000000090,ENSMUSP00000058279,ENSMUSP00000080993,ENSMUSP00000080994,ENSMUSP00000081003,ENSMUSP00000115419	Coa6,Cox5a,Cox7c,mt-Co1,mt-Co2,mt-Cytb
GO:0046034	ATP metabolic process	7	162	6.39e-12	ENSMUSP00000000090,ENSMUSP00000058279,ENSMUSP00000080993,ENSMUSP00000080994,ENSMUSP00000080996,ENSMUSP00000081003,ENSMUSP00000115419	Coa6,Cox5a,Cox7c,mt-Atp6,mt-Co1,mt-Co2,mt-Cytb
GO:0009167	purine ribonucleoside monophosphate metabolic process	7	196	1.45e-11	ENSMUSP00000000090,ENSMUSP00000058279,ENSMUSP00000080993,ENSMUSP00000080994,ENSMUSP00000080996,ENSMUSP00000081003,ENSMUSP00000115419	Coa6,Cox5a,Cox7c,mt-Atp6,mt-Co1,mt-Co2,mt-Cytb
GO:0019646	aerobic electron transport chain	4	16	1.05e-09	ENSMUSP00000000090,ENSMUSP00000080993,ENSMUSP00000080997,ENSMUSP00000115419	Cox5a,Cox7c,mt-Co1,mt-Co3
GO:0042775	mitochondrial ATP synthesis coupled electron transport	4	51	5.52e-08	ENSMUSP00000000090,ENSMUSP00000080993,ENSMUSP00000081003,ENSMUSP00000115419	Cox5a,Cox7c,mt-Co1,mt-Cytb
GO:0006123	mitochondrial electron transport, cytochrome c to oxygen	3	15	3.44e-07	ENSMUSP00000000090,ENSMUSP00000080993,ENSMUSP00000115419	Cox5a,Cox7c,mt-Co1
GO:0015990	electron transport coupled proton transport	2	2	6.35e-06	ENSMUSP00000080993,ENSMUSP00000081003	mt-Co1,mt-Cytb
GO:0006139	nucleobase-containing compound metabolic process	8	3702	0.00011	ENSMUSP00000000090,ENSMUSP00000058279,ENSMUSP00000080993,ENSMUSP00000080994,ENSMUSP00000080996,ENSMUSP00000081003,ENSMUSP00000101197,ENSMUSP00000115419	Coa6,Cox5a,Cox7c,Perm1,mt-Atp6,mt-Co1,mt-Co2,mt-Cytb
GO:0055093	response to hyperoxia	2	17	0.00015	ENSMUSP00000080996,ENSMUSP00000081003	mt-Atp6,mt-Cytb
GO:0008535	respiratory chain complex IV assembly	2	22	0.00024	ENSMUSP00000058279,ENSMUSP00000080997	Coa6,mt-Co3
GO:0051179	localization	8	4315	0.00030	ENSMUSP00000000090,ENSMUSP00000080993,ENSMUSP00000080994,ENSMUSP00000080996,ENSMUSP00000080997,ENSMUSP00000081003,ENSMUSP00000109175,ENSMUSP00000115419	Cox5a,Cox7c,Tcte1,mt-Atp6,mt-Co1,mt-Co2,mt-Co3,mt-Cytb
GO:0046688	response to copper ion	2	28	0.00034	ENSMUSP00000080993,ENSMUSP00000081003	mt-Co1,mt-Cytb
GO:0044237	cellular metabolic process	9	7348	0.0014	ENSMUSP00000000090,ENSMUSP00000058279,ENSMUSP00000080993,ENSMUSP00000080994,ENSMUSP00000080996,ENSMUSP00000080997,ENSMUSP00000081003,ENSMUSP00000101197,ENSMUSP00000115419	Coa6,Cox5a,Cox7c,Perm1,mt-Atp6,mt-Co1,mt-Co2,mt-Co3,mt-Cytb
GO:0009628	response to abiotic stimulus	4	1063	0.0035	ENSMUSP00000080993,ENSMUSP00000080994,ENSMUSP00000080996,ENSMUSP00000081003	mt-Atp6,mt-Co1,mt-Co2,mt-Cytb
GO:0009266	response to temperature stimulus	2	156	0.0084	ENSMUSP00000080994,ENSMUSP00000081003	mt-Co2,mt-Cytb
GO:0009987	cellular process	10	12459	0.0122	ENSMUSP00000000090,ENSMUSP00000058279,ENSMUSP00000080993,ENSMUSP00000080994,ENSMUSP00000080996,ENSMUSP00000080997,ENSMUSP00000081003,ENSMUSP00000101197,ENSMUSP00000109175,ENSMUSP00000115419	Coa6,Cox5a,Cox7c,Perm1,Tcte1,mt-Atp6,mt-Co1,mt-Co2,mt-Co3,mt-Cytb
GO:0007568	aging	2	259	0.0207	ENSMUSP00000080993,ENSMUSP00000080996	mt-Atp6,mt-Co1
Molecular Function (GO)
#term ID	term description	observed gene count	background gene count	false discovery rate	matching proteins in your network (IDs)	matching proteins in your network (labels)
GO:0009055	electron transfer activity	6	65	6.70e-12	ENSMUSP00000000090,ENSMUSP00000080993,ENSMUSP00000080994,ENSMUSP00000080997,ENSMUSP00000081003,ENSMUSP00000115419	Cox5a,Cox7c,mt-Co1,mt-Co2,mt-Co3,mt-Cytb
GO:0004129	cytochrome-c oxidase activity	5	22	8.38e-12	ENSMUSP00000000090,ENSMUSP00000080993,ENSMUSP00000080994,ENSMUSP00000080997,ENSMUSP00000115419	Cox5a,Cox7c,mt-Co1,mt-Co2,mt-Co3
GO:0015078	proton transmembrane transporter activity	6	99	1.25e-11	ENSMUSP00000000090,ENSMUSP00000080993,ENSMUSP00000080994,ENSMUSP00000080996,ENSMUSP00000080997,ENSMUSP00000115419	Cox5a,Cox7c,mt-Atp6,mt-Co1,mt-Co2,mt-Co3
GO:0005507	copper ion binding	2	59	0.00080	ENSMUSP00000058279,ENSMUSP00000080994	Coa6,mt-Co2
GO:0003824	catalytic activity	7	5239	0.0058	ENSMUSP00000000090,ENSMUSP00000080993,ENSMUSP00000080994,ENSMUSP00000080996,ENSMUSP00000080997,ENSMUSP00000081003,ENSMUSP00000115419	Cox5a,Cox7c,mt-Atp6,mt-Co1,mt-Co2,mt-Co3,mt-Cytb
GO:0046872	metal ion binding	5	3430	0.0245	ENSMUSP00000000090,ENSMUSP00000058279,ENSMUSP00000080993,ENSMUSP00000080994,ENSMUSP00000081003	Coa6,Cox5a,mt-Co1,mt-Co2,mt-Cytb
Cellular Component (GO)
#term ID	term description	observed gene count	background gene count	false discovery rate	matching proteins in your network (IDs)	matching proteins in your network (labels)
GO:0070069	cytochrome complex	6	31	2.67e-13	ENSMUSP00000000090,ENSMUSP00000080993,ENSMUSP00000080994,ENSMUSP00000080997,ENSMUSP00000081003,ENSMUSP00000115419	Cox5a,Cox7c,mt-Co1,mt-Co2,mt-Co3,mt-Cytb
GO:0045277	respiratory chain complex IV	5	19	1.08e-11	ENSMUSP00000000090,ENSMUSP00000080993,ENSMUSP00000080994,ENSMUSP00000080997,ENSMUSP00000115419	Cox5a,Cox7c,mt-Co1,mt-Co2,mt-Co3
GO:0098803	respiratory chain complex	6	78	1.55e-11	ENSMUSP00000000090,ENSMUSP00000080993,ENSMUSP00000080994,ENSMUSP00000080997,ENSMUSP00000081003,ENSMUSP00000115419	Cox5a,Cox7c,mt-Co1,mt-Co2,mt-Co3,mt-Cytb
GO:0005740	mitochondrial envelope	8	590	2.10e-10	ENSMUSP00000000090,ENSMUSP00000058279,ENSMUSP00000080993,ENSMUSP00000080994,ENSMUSP00000080996,ENSMUSP00000080997,ENSMUSP00000081003,ENSMUSP00000115419	Coa6,Cox5a,Cox7c,mt-Atp6,mt-Co1,mt-Co2,mt-Co3,mt-Cytb
GO:0005743	mitochondrial inner membrane	7	321	2.55e-10	ENSMUSP00000000090,ENSMUSP00000080993,ENSMUSP00000080994,ENSMUSP00000080996,ENSMUSP00000080997,ENSMUSP00000081003,ENSMUSP00000115419	Cox5a,Cox7c,mt-Atp6,mt-Co1,mt-Co2,mt-Co3,mt-Cytb
GO:0005751	mitochondrial respiratory chain complex IV	4	17	1.40e-09	ENSMUSP00000000090,ENSMUSP00000080993,ENSMUSP00000080994,ENSMUSP00000115419	Cox5a,Cox7c,mt-Co1,mt-Co2
GO:0044455	mitochondrial membrane part	6	212	1.73e-09	ENSMUSP00000000090,ENSMUSP00000080993,ENSMUSP00000080994,ENSMUSP00000080996,ENSMUSP00000081003,ENSMUSP00000115419	Cox5a,Cox7c,mt-Atp6,mt-Co1,mt-Co2,mt-Cytb
GO:0098800	inner mitochondrial membrane protein complex	5	131	1.28e-08	ENSMUSP00000000090,ENSMUSP00000080993,ENSMUSP00000080994,ENSMUSP00000080996,ENSMUSP00000115419	Cox5a,Cox7c,mt-Atp6,mt-Co1,mt-Co2
GO:0098796	membrane protein complex	7	1009	2.37e-07	ENSMUSP00000000090,ENSMUSP00000080993,ENSMUSP00000080994,ENSMUSP00000080996,ENSMUSP00000080997,ENSMUSP00000081003,ENSMUSP00000115419	Cox5a,Cox7c,mt-Atp6,mt-Co1,mt-Co2,mt-Co3,mt-Cytb
GO:0045275	respiratory chain complex III	2	12	7.77e-05	ENSMUSP00000080993,ENSMUSP00000081003	mt-Co1,mt-Cytb
GO:0005737	cytoplasm	10	9909	0.0014	ENSMUSP00000000090,ENSMUSP00000058279,ENSMUSP00000080993,ENSMUSP00000080994,ENSMUSP00000080996,ENSMUSP00000080997,ENSMUSP00000081003,ENSMUSP00000101197,ENSMUSP00000109175,ENSMUSP00000115419	Coa6,Cox5a,Cox7c,Perm1,Tcte1,mt-Atp6,mt-Co1,mt-Co2,mt-Co3,mt-Cytb
GO:0044446	intracellular organelle part	9	7416	0.0015	ENSMUSP00000000090,ENSMUSP00000058279,ENSMUSP00000080993,ENSMUSP00000080994,ENSMUSP00000080996,ENSMUSP00000080997,ENSMUSP00000081003,ENSMUSP00000101197,ENSMUSP00000115419	Coa6,Cox5a,Cox7c,Perm1,mt-Atp6,mt-Co1,mt-Co2,mt-Co3,mt-Cytb
GO:0043229	intracellular organelle	10	10645	0.0025	ENSMUSP00000000090,ENSMUSP00000058279,ENSMUSP00000080993,ENSMUSP00000080994,ENSMUSP00000080996,ENSMUSP00000080997,ENSMUSP00000081003,ENSMUSP00000101197,ENSMUSP00000109175,ENSMUSP00000115419	Coa6,Cox5a,Cox7c,Perm1,Tcte1,mt-Atp6,mt-Co1,mt-Co2,mt-Co3,mt-Cytb
GO:0043231	intracellular membrane-bounded organelle	9	9088	0.0068	ENSMUSP00000000090,ENSMUSP00000058279,ENSMUSP00000080993,ENSMUSP00000080994,ENSMUSP00000080996,ENSMUSP00000080997,ENSMUSP00000081003,ENSMUSP00000101197,ENSMUSP00000115419	Coa6,Cox5a,Cox7c,Perm1,mt-Atp6,mt-Co1,mt-Co2,mt-Co3,mt-Cytb
GO:0016020	membrane	8	7460	0.0108	ENSMUSP00000000090,ENSMUSP00000058279,ENSMUSP00000080993,ENSMUSP00000080994,ENSMUSP00000080996,ENSMUSP00000080997,ENSMUSP00000081003,ENSMUSP00000115419	Coa6,Cox5a,Cox7c,mt-Atp6,mt-Co1,mt-Co2,mt-Co3,mt-Cytb
GO:0016021	integral component of membrane	6	4504	0.0179	ENSMUSP00000080993,ENSMUSP00000080994,ENSMUSP00000080996,ENSMUSP00000080997,ENSMUSP00000081003,ENSMUSP00000115419	Cox7c,mt-Atp6,mt-Co1,mt-Co2,mt-Co3,mt-Cytb
KEGG Pathways
#term ID	term description	observed gene count	background gene count	false discovery rate	matching proteins in your network (IDs)	matching proteins in your network (labels)
mmu04714	Thermogenesis	8	223	4.53e-14	ENSMUSP00000000090,ENSMUSP00000058279,ENSMUSP00000080993,ENSMUSP00000080994,ENSMUSP00000080996,ENSMUSP00000080997,ENSMUSP00000081003,ENSMUSP00000115419	Coa6,Cox5a,Cox7c,mt-Atp6,mt-Co1,mt-Co2,mt-Co3,mt-Cytb
mmu00190	Oxidative phosphorylation	7	129	1.37e-13	ENSMUSP00000000090,ENSMUSP00000080993,ENSMUSP00000080994,ENSMUSP00000080996,ENSMUSP00000080997,ENSMUSP00000081003,ENSMUSP00000115419	Cox5a,Cox7c,mt-Atp6,mt-Co1,mt-Co2,mt-Co3,mt-Cytb
mmu05012	Parkinson's disease	7	138	1.44e-13	ENSMUSP00000000090,ENSMUSP00000080993,ENSMUSP00000080994,ENSMUSP00000080996,ENSMUSP00000080997,ENSMUSP00000081003,ENSMUSP00000115419	Cox5a,Cox7c,mt-Atp6,mt-Co1,mt-Co2,mt-Co3,mt-Cytb
mmu05010	Alzheimer's disease	7	167	3.96e-13	ENSMUSP00000000090,ENSMUSP00000080993,ENSMUSP00000080994,ENSMUSP00000080996,ENSMUSP00000080997,ENSMUSP00000081003,ENSMUSP00000115419	Cox5a,Cox7c,mt-Atp6,mt-Co1,mt-Co2,mt-Co3,mt-Cytb
mmu04260	Cardiac muscle contraction	6	75	6.74e-13	ENSMUSP00000000090,ENSMUSP00000080993,ENSMUSP00000080994,ENSMUSP00000080997,ENSMUSP00000081003,ENSMUSP00000115419	Cox5a,Cox7c,mt-Co1,mt-Co2,mt-Co3,mt-Cytb
mmu05016	Huntington's disease	7	187	6.74e-13	ENSMUSP00000000090,ENSMUSP00000080993,ENSMUSP00000080994,ENSMUSP00000080996,ENSMUSP00000080997,ENSMUSP00000081003,ENSMUSP00000115419	Cox5a,Cox7c,mt-Atp6,mt-Co1,mt-Co2,mt-Co3,mt-Cytb
mmu04932	Non-alcoholic fatty liver disease (NAFLD)	6	146	2.27e-11	ENSMUSP00000000090,ENSMUSP00000080993,ENSMUSP00000080994,ENSMUSP00000080997,ENSMUSP00000081003,ENSMUSP00000115419	Cox5a,Cox7c,mt-Co1,mt-Co2,mt-Co3,mt-Cytb
mmu01100	Metabolic pathways	7	1296	2.53e-07	ENSMUSP00000000090,ENSMUSP00000080993,ENSMUSP00000080994,ENSMUSP00000080996,ENSMUSP00000080997,ENSMUSP00000081003,ENSMUSP00000115419	Cox5a,Cox7c,mt-Atp6,mt-Co1,mt-Co2,mt-Co3,mt-Cytb
UniProt Keywords
#term ID	term description	observed gene count	background gene count	false discovery rate	matching proteins in your network (IDs)	matching proteins in your network (labels)
KW-0999	Mitochondrion inner membrane	7	275	1.99e-10	ENSMUSP00000000090,ENSMUSP00000080993,ENSMUSP00000080994,ENSMUSP00000080996,ENSMUSP00000080997,ENSMUSP00000081003,ENSMUSP00000115419	Cox5a,Cox7c,mt-Atp6,mt-Co1,mt-Co2,mt-Co3,mt-Cytb
KW-0496	Mitochondrion	8	1103	2.74e-08	ENSMUSP00000000090,ENSMUSP00000058279,ENSMUSP00000080993,ENSMUSP00000080994,ENSMUSP00000080996,ENSMUSP00000080997,ENSMUSP00000081003,ENSMUSP00000115419	Coa6,Cox5a,Cox7c,mt-Atp6,mt-Co1,mt-Co2,mt-Co3,mt-Cytb
KW-0679	Respiratory chain	3	61	3.03e-05	ENSMUSP00000080993,ENSMUSP00000080994,ENSMUSP00000081003	mt-Co1,mt-Co2,mt-Cytb
KW-0349	Heme	3	164	0.00032	ENSMUSP00000000090,ENSMUSP00000080993,ENSMUSP00000081003	Cox5a,mt-Co1,mt-Cytb
KW-0186	Copper	2	63	0.0021	ENSMUSP00000080993,ENSMUSP00000080994	mt-Co1,mt-Co2
KW-0813	Transport	4	1912	0.0321	ENSMUSP00000080993,ENSMUSP00000080994,ENSMUSP00000080996,ENSMUSP00000081003	mt-Atp6,mt-Co1,mt-Co2,mt-Cytb
#term ID	term description	observed gene count	background gene count	false discovery rate	matching proteins in your network (IDs)	matching proteins in your network (labels)
PMID:29426945	(2018) Characterization of the complete mitogenome of Indian Mouse Deer, Moschiola indica (Artiodactyla: Tragulidae) and its evolutionary significance.	5	7	2.01e-11	ENSMUSP00000080993,ENSMUSP00000080994,ENSMUSP00000080996,ENSMUSP00000080997,ENSMUSP00000081003	mt-Atp6,mt-Co1,mt-Co2,mt-Co3,mt-Cytb
PMID:16144518	(2005) A mitochondrial genome sequence of the Tibetan antelope (Pantholops hodgsonii).	5	10	3.82e-11	ENSMUSP00000080993,ENSMUSP00000080994,ENSMUSP00000080996,ENSMUSP00000080997,ENSMUSP00000081003	mt-Atp6,mt-Co1,mt-Co2,mt-Co3,mt-Cytb
PMID:18284663	(2008) Correlates of substitution rate variation in mammalian protein-coding sequences.	5	13	3.82e-11	ENSMUSP00000080993,ENSMUSP00000080994,ENSMUSP00000080996,ENSMUSP00000080997,ENSMUSP00000081003	mt-Atp6,mt-Co1,mt-Co2,mt-Co3,mt-Cytb
PMID:18318906	(2008) The adaptive evolution of the mammalian mitochondrial genome.	5	11	3.82e-11	ENSMUSP00000080993,ENSMUSP00000080994,ENSMUSP00000080996,ENSMUSP00000080997,ENSMUSP00000081003	mt-Atp6,mt-Co1,mt-Co2,mt-Co3,mt-Cytb
PMID:19546379	(2009) Failures in mitochondrial tRNAMet and tRNAGln metabolism caused by the novel 4401A&gt;G mutation are involved in essential hypertension in a Han Chinese Family.	5	14	3.82e-11	ENSMUSP00000080993,ENSMUSP00000080994,ENSMUSP00000080996,ENSMUSP00000080997,ENSMUSP00000081003	mt-Atp6,mt-Co1,mt-Co2,mt-Co3,mt-Cytb
PMID:20413852	(2010) Polymorphic variation in cytochrome oxidase subunit genes.	5	14	3.82e-11	ENSMUSP00000000090,ENSMUSP00000080993,ENSMUSP00000080994,ENSMUSP00000080997,ENSMUSP00000115419	Cox5a,Cox7c,mt-Co1,mt-Co2,mt-Co3
PMID:21234270	(2011) Helicobacter pylori induces mitochondrial DNA mutation and reactive oxygen species level in AGS cells.	5	12	3.82e-11	ENSMUSP00000080993,ENSMUSP00000080994,ENSMUSP00000080996,ENSMUSP00000080997,ENSMUSP00000081003	mt-Atp6,mt-Co1,mt-Co2,mt-Co3,mt-Cytb
PMID:22013967	(2011) The reference human nuclear mitochondrial sequences compilation validated and implemented on the UCSC genome browser.	5	10	3.82e-11	ENSMUSP00000080993,ENSMUSP00000080994,ENSMUSP00000080996,ENSMUSP00000080997,ENSMUSP00000081003	mt-Atp6,mt-Co1,mt-Co2,mt-Co3,mt-Cytb
PMID:23874847	(2013) Structural analysis of mitochondrial mutations reveals a role for bigenomic protein interactions in human disease.	5	15	3.82e-11	ENSMUSP00000000090,ENSMUSP00000080993,ENSMUSP00000080994,ENSMUSP00000081003,ENSMUSP00000115419	Cox5a,Cox7c,mt-Co1,mt-Co2,mt-Cytb
PMID:25539907	(2014) Systematic analysis of the clinical and biochemical characteristics of maternally inherited hypertension in Chinese Han families associated with mitochondrial.	5	13	3.82e-11	ENSMUSP00000080993,ENSMUSP00000080994,ENSMUSP00000080996,ENSMUSP00000080997,ENSMUSP00000081003	mt-Atp6,mt-Co1,mt-Co2,mt-Co3,mt-Cytb
PMID:26406369	(2015) Mitochondrial DNA variation in human radiation and disease.	5	11	3.82e-11	ENSMUSP00000080993,ENSMUSP00000080994,ENSMUSP00000080996,ENSMUSP00000080997,ENSMUSP00000081003	mt-Atp6,mt-Co1,mt-Co2,mt-Co3,mt-Cytb
PMID:27604148	(2016) Structure and variation of the mitochondrial genome of fishes.	5	15	3.82e-11	ENSMUSP00000080993,ENSMUSP00000080994,ENSMUSP00000080996,ENSMUSP00000080997,ENSMUSP00000081003	mt-Atp6,mt-Co1,mt-Co2,mt-Co3,mt-Cytb
PMID:29182774	(2018) Heterozygous SSBP1 start loss mutation co-segregates with hearing loss and the m.1555A&gt;G mtDNA variant in a large multigenerational family.	5	16	3.97e-11	ENSMUSP00000080993,ENSMUSP00000080994,ENSMUSP00000080996,ENSMUSP00000080997,ENSMUSP00000081003	mt-Atp6,mt-Co1,mt-Co2,mt-Co3,mt-Cytb
PMID:25685620	(2014) One tree to link them all: a phylogenetic dataset for the European tetrapoda.	5	17	4.78e-11	ENSMUSP00000080993,ENSMUSP00000080994,ENSMUSP00000080996,ENSMUSP00000080997,ENSMUSP00000081003	mt-Atp6,mt-Co1,mt-Co2,mt-Co3,mt-Cytb
PMID:28654702	(2017) Stomatin-like protein 2 deficiency results in impaired mitochondrial translation.	5	17	4.78e-11	ENSMUSP00000080993,ENSMUSP00000080994,ENSMUSP00000080996,ENSMUSP00000080997,ENSMUSP00000081003	mt-Atp6,mt-Co1,mt-Co2,mt-Co3,mt-Cytb
PMID:28814717	(2017) Drosophila protease ClpXP specifically degrades DmLRPPRC1 controlling mitochondrial mRNA and translation.	5	17	4.78e-11	ENSMUSP00000080993,ENSMUSP00000080994,ENSMUSP00000080996,ENSMUSP00000080997,ENSMUSP00000081003	mt-Atp6,mt-Co1,mt-Co2,mt-Co3,mt-Cytb
PMID:23691106	(2013) Maternal low-protein diet affects epigenetic regulation of hepatic mitochondrial DNA transcription in a sex-specific manner in newborn piglets associated with GR binding to its promoter.	5	19	6.34e-11	ENSMUSP00000080993,ENSMUSP00000080994,ENSMUSP00000080996,ENSMUSP00000080997,ENSMUSP00000081003	mt-Atp6,mt-Co1,mt-Co2,mt-Co3,mt-Cytb
PMID:18835491	(2008) Neonatal mitochondrial encephaloneuromyopathy due to a defect of mitochondrial protein synthesis.	5	22	1.14e-10	ENSMUSP00000080993,ENSMUSP00000080994,ENSMUSP00000080996,ENSMUSP00000080997,ENSMUSP00000081003	mt-Atp6,mt-Co1,mt-Co2,mt-Co3,mt-Cytb
PMID:27764247	(2016) SIRT1-PGC1Alfa-NFKB Pathway of Oxidative and Inflammatory Stress during Trypanosoma cruzi Infection: Benefits of SIRT1-Targeted Therapy in Improving Heart Function in Chagas Disease.	5	26	2.27e-10	ENSMUSP00000080993,ENSMUSP00000080994,ENSMUSP00000080996,ENSMUSP00000080997,ENSMUSP00000081003	mt-Atp6,mt-Co1,mt-Co2,mt-Co3,mt-Cytb
PMID:2776968	(1989) Mitochondrial gene expression in male germ cells of the mouse.	4	4	3.27e-10	ENSMUSP00000080993,ENSMUSP00000080994,ENSMUSP00000080996,ENSMUSP00000081003	mt-Atp6,mt-Co1,mt-Co2,mt-Cytb
PMID:27507060	(2016) Targeting antisense mitochondrial ncRNAs inhibits murine melanoma tumor growth and metastasis through reduction in survival and invasion factors.	5	29	3.36e-10	ENSMUSP00000080993,ENSMUSP00000080994,ENSMUSP00000080996,ENSMUSP00000080997,ENSMUSP00000081003	mt-Atp6,mt-Co1,mt-Co2,mt-Co3,mt-Cytb
PMID:28677615	(2017) Myopathology of Adult and Paediatric Mitochondrial Diseases.	5	36	8.62e-10	ENSMUSP00000058279,ENSMUSP00000080993,ENSMUSP00000080994,ENSMUSP00000080997,ENSMUSP00000081003	Coa6,mt-Co1,mt-Co2,mt-Co3,mt-Cytb
PMID:21278163	(2011) TEFM (c17orf42) is necessary for transcription of human mtDNA.	5	37	9.35e-10	ENSMUSP00000080993,ENSMUSP00000080994,ENSMUSP00000080996,ENSMUSP00000080997,ENSMUSP00000081003	mt-Atp6,mt-Co1,mt-Co2,mt-Co3,mt-Cytb
PMID:19533212	(2009) Comparative genomics of Drosophila mtDNA: Novel features of conservation and change across functional domains and lineages.	4	7	1.29e-09	ENSMUSP00000080994,ENSMUSP00000080996,ENSMUSP00000080997,ENSMUSP00000081003	mt-Atp6,mt-Co2,mt-Co3,mt-Cytb
PMID:23547827	(2013) Inosine triphosphate pyrophosphohydrolase (ITPA) polymorphic sequence variants in adult hematological malignancy patients and possible association with mitochondrial DNA defects.	4	7	1.29e-09	ENSMUSP00000080993,ENSMUSP00000080994,ENSMUSP00000080997,ENSMUSP00000081003	mt-Co1,mt-Co2,mt-Co3,mt-Cytb
PMID:26804654	(2016) Tissue- and species-specific differences in cytochrome c oxidase assembly induced by SURF1 defects.	5	40	1.29e-09	ENSMUSP00000000090,ENSMUSP00000058279,ENSMUSP00000080996,ENSMUSP00000081003,ENSMUSP00000115419	Coa6,Cox5a,Cox7c,mt-Atp6,mt-Cytb
PMID:27067525	(2016) Drosophila mitochondrial topoisomerase III alpha affects the aging process via maintenance of mitochondrial function and genome integrity.	4	7	1.29e-09	ENSMUSP00000080993,ENSMUSP00000080994,ENSMUSP00000080996,ENSMUSP00000080997	mt-Atp6,mt-Co1,mt-Co2,mt-Co3
PMID:26462158	(2015) Decoding Warburg's hypothesis: tumor-related mutations in the mitochondrial respiratory chain.	5	43	1.54e-09	ENSMUSP00000080993,ENSMUSP00000080994,ENSMUSP00000080996,ENSMUSP00000080997,ENSMUSP00000081003	mt-Atp6,mt-Co1,mt-Co2,mt-Co3,mt-Cytb
PMID:21551352	(2011) Evolutionary patterns of the mitochondrial genome in Metazoa: exploring the role of mutation and selection in mitochondrial protein coding genes.	4	8	1.60e-09	ENSMUSP00000080993,ENSMUSP00000080996,ENSMUSP00000080997,ENSMUSP00000081003	mt-Atp6,mt-Co1,mt-Co3,mt-Cytb
PMID:29180746	(2017) NumtS colonization in mammalian genomes.	4	8	1.60e-09	ENSMUSP00000080993,ENSMUSP00000080994,ENSMUSP00000080997,ENSMUSP00000081003	mt-Co1,mt-Co2,mt-Co3,mt-Cytb
PMID:22992290	(2012) Next generation sequencing and comparative analyses of Xenopus mitogenomes.	4	9	2.15e-09	ENSMUSP00000080993,ENSMUSP00000080996,ENSMUSP00000080997,ENSMUSP00000081003	mt-Atp6,mt-Co1,mt-Co3,mt-Cytb
PMID:25056089	(2014) Molecular characterization of a Chinese family carrying a novel C4329A mutation in mitochondrial tRNAIle and tRNAGln genes.	4	9	2.15e-09	ENSMUSP00000080994,ENSMUSP00000080996,ENSMUSP00000080997,ENSMUSP00000081003	mt-Atp6,mt-Co2,mt-Co3,mt-Cytb
PMID:15219233	(2004) Low number of mitochondrial pseudogenes in the chicken (Gallus gallus) nuclear genome: implications for molecular inference of population history and phylogenetics.	4	10	2.83e-09	ENSMUSP00000080993,ENSMUSP00000080994,ENSMUSP00000080997,ENSMUSP00000081003	mt-Co1,mt-Co2,mt-Co3,mt-Cytb
PMID:24695069	(2014) Evidence of positive selection in mitochondrial complexes I and V of the African elephant.	4	10	2.83e-09	ENSMUSP00000080993,ENSMUSP00000080994,ENSMUSP00000080997,ENSMUSP00000081003	mt-Co1,mt-Co2,mt-Co3,mt-Cytb
PMID:28510580	(2017) Disease-associated mitochondrial mutations and the evolution of primate mitogenomes.	4	10	2.83e-09	ENSMUSP00000080993,ENSMUSP00000080994,ENSMUSP00000080997,ENSMUSP00000081003	mt-Co1,mt-Co2,mt-Co3,mt-Cytb
PMID:26016801	(2015) Mitochondrial transcript maturation and its disorders.	5	53	3.21e-09	ENSMUSP00000080993,ENSMUSP00000080994,ENSMUSP00000080996,ENSMUSP00000080997,ENSMUSP00000081003	mt-Atp6,mt-Co1,mt-Co2,mt-Co3,mt-Cytb
PMID:19398658	(2009) Mitochondrial transfer RNAMet 4435A&gt;G mutation is associated with maternally inherited hypertension in a Chinese pedigree.	4	11	3.45e-09	ENSMUSP00000080993,ENSMUSP00000080994,ENSMUSP00000080997,ENSMUSP00000081003	mt-Co1,mt-Co2,mt-Co3,mt-Cytb
PMID:20823090	(2011) Allotopic expression of mitochondrial-encoded genes in mammals: achieved goal, undemonstrated mechanism or impossible task?	4	11	3.45e-09	ENSMUSP00000080993,ENSMUSP00000080994,ENSMUSP00000080996,ENSMUSP00000080997	mt-Atp6,mt-Co1,mt-Co2,mt-Co3
PMID:26365306	(2015) Metalloprotease OMA1 Fine-tunes Mitochondrial Bioenergetic Function and Respiratory Supercomplex Stability.	4	11	3.45e-09	ENSMUSP00000000090,ENSMUSP00000080993,ENSMUSP00000080996,ENSMUSP00000081003	Cox5a,mt-Atp6,mt-Co1,mt-Cytb
PMID:27161322	(2016) A Hypertension-Associated tRNAAla Mutation Alters tRNA Metabolism and Mitochondrial Function.	4	11	3.45e-09	ENSMUSP00000080993,ENSMUSP00000080996,ENSMUSP00000080997,ENSMUSP00000081003	mt-Atp6,mt-Co1,mt-Co3,mt-Cytb
PMID:28486518	(2017) Complete mitochondrial genomes of two blattid cockroaches, Periplaneta australasiae and Neostylopyga rhombifolia, and phylogenetic relationships within the Blattaria.	4	11	3.45e-09	ENSMUSP00000080993,ENSMUSP00000080994,ENSMUSP00000080996,ENSMUSP00000081003	mt-Atp6,mt-Co1,mt-Co2,mt-Cytb
PMID:28099114	(2017) Mitochondrial respiratory gene expression is suppressed in many cancers.	4	12	4.05e-09	ENSMUSP00000080993,ENSMUSP00000080994,ENSMUSP00000080996,ENSMUSP00000080997	mt-Atp6,mt-Co1,mt-Co2,mt-Co3
PMID:17895983	(2007) Analysis of mitochondrial DNA sequences in childhood encephalomyopathies reveals new disease-associated variants.	4	13	5.17e-09	ENSMUSP00000080993,ENSMUSP00000080996,ENSMUSP00000080997,ENSMUSP00000081003	mt-Atp6,mt-Co1,mt-Co3,mt-Cytb
PMID:28851277	(2017) Variation and evolution of polyadenylation profiles in sauropsid mitochondrial mRNAs as deduced from the high-throughput RNA sequencing.	4	13	5.17e-09	ENSMUSP00000080993,ENSMUSP00000080996,ENSMUSP00000080997,ENSMUSP00000081003	mt-Atp6,mt-Co1,mt-Co3,mt-Cytb
PMID:26996456	(2016) CpG methylation patterns of human mitochondrial DNA.	4	14	6.35e-09	ENSMUSP00000080993,ENSMUSP00000080994,ENSMUSP00000080996,ENSMUSP00000081003	mt-Atp6,mt-Co1,mt-Co2,mt-Cytb
PMID:23835535	(2013) The clinical maze of mitochondrial neurology.	5	65	6.62e-09	ENSMUSP00000080993,ENSMUSP00000080994,ENSMUSP00000080996,ENSMUSP00000080997,ENSMUSP00000081003	mt-Atp6,mt-Co1,mt-Co2,mt-Co3,mt-Cytb
PMID:26035862	(2015) Yeast as a system for modeling mitochondrial disease mechanisms and discovering therapies.	5	65	6.62e-09	ENSMUSP00000080993,ENSMUSP00000080994,ENSMUSP00000080996,ENSMUSP00000080997,ENSMUSP00000081003	mt-Atp6,mt-Co1,mt-Co2,mt-Co3,mt-Cytb
PMID:18226200	(2008) Systematic sequencing of mRNA from the Antarctic krill (Euphausia superba) and first tissue specific transcriptional signature.	4	15	7.53e-09	ENSMUSP00000080994,ENSMUSP00000080996,ENSMUSP00000080997,ENSMUSP00000081003	mt-Atp6,mt-Co2,mt-Co3,mt-Cytb
PMID:20798880	(2009) Mitochondria, cognitive impairment, and Alzheimer's disease.	4	15	7.53e-09	ENSMUSP00000080993,ENSMUSP00000080994,ENSMUSP00000080996,ENSMUSP00000080997	mt-Atp6,mt-Co1,mt-Co2,mt-Co3
PMID:21543342	(2011) Mitochondrial subversion in cancer.	4	15	7.53e-09	ENSMUSP00000080993,ENSMUSP00000080994,ENSMUSP00000080996,ENSMUSP00000081003	mt-Atp6,mt-Co1,mt-Co2,mt-Cytb
PMID:21854831	(2012) Animal models of human mitochondrial DNA mutations.	4	15	7.53e-09	ENSMUSP00000080993,ENSMUSP00000080996,ENSMUSP00000080997,ENSMUSP00000081003	mt-Atp6,mt-Co1,mt-Co3,mt-Cytb
PMID:26545237	(2015) Mitochondrial Transcription Factor A (TFAM) Binds to RNA Containing 4-Way Junctions and Mitochondrial tRNA.	4	15	7.53e-09	ENSMUSP00000080993,ENSMUSP00000080994,ENSMUSP00000080997,ENSMUSP00000081003	mt-Co1,mt-Co2,mt-Co3,mt-Cytb
PMID:28242633	(2017) Divergent Effects of miR-181 Family Members on Myocardial Function Through Protective Cytosolic and Detrimental Mitochondrial microRNA Targets.	4	16	8.53e-09	ENSMUSP00000000090,ENSMUSP00000080993,ENSMUSP00000080994,ENSMUSP00000080997	Cox5a,mt-Co1,mt-Co2,mt-Co3
PMID:23166696	(2012) Macroevolutionary dynamics and historical biogeography of primate diversification inferred from a species supermatrix.	4	17	1.03e-08	ENSMUSP00000080993,ENSMUSP00000080994,ENSMUSP00000080997,ENSMUSP00000081003	mt-Co1,mt-Co2,mt-Co3,mt-Cytb
PMID:23603806	(2013) Mutations in mitochondrial ribosomal protein MRPL12 leads to growth retardation, neurological deterioration and mitochondrial translation deficiency.	4	17	1.03e-08	ENSMUSP00000080993,ENSMUSP00000080994,ENSMUSP00000080997,ENSMUSP00000081003	mt-Co1,mt-Co2,mt-Co3,mt-Cytb
PMID:26665161	(2015) freeQuant: A Mass Spectrometry Label-Free Quantification Software Tool for Complex Proteome Analysis.	4	17	1.03e-08	ENSMUSP00000080993,ENSMUSP00000080994,ENSMUSP00000080997,ENSMUSP00000081003	mt-Co1,mt-Co2,mt-Co3,mt-Cytb
PMID:12513701	(2002) Mitochondrial defects in cancer.	4	18	1.20e-08	ENSMUSP00000080993,ENSMUSP00000080996,ENSMUSP00000080997,ENSMUSP00000081003	mt-Atp6,mt-Co1,mt-Co3,mt-Cytb
PMID:20862300	(2010) Impact of the mitochondrial genetic background in complex III deficiency.	4	18	1.20e-08	ENSMUSP00000000090,ENSMUSP00000080996,ENSMUSP00000080997,ENSMUSP00000081003	Cox5a,mt-Atp6,mt-Co3,mt-Cytb
PMID:26317207	(2015) Leptomonas seymouri: Adaptations to the Dixenous Life Cycle Analyzed by Genome Sequencing, Transcriptome Profiling and Co-infection with Leishmania donovani.	4	18	1.20e-08	ENSMUSP00000080993,ENSMUSP00000080994,ENSMUSP00000080997,ENSMUSP00000081003	mt-Co1,mt-Co2,mt-Co3,mt-Cytb
PMID:26846578	(2016) Mitochondrial cytochrome c oxidase deficiency.	4	19	1.38e-08	ENSMUSP00000000090,ENSMUSP00000080993,ENSMUSP00000080994,ENSMUSP00000080997	Cox5a,mt-Co1,mt-Co2,mt-Co3
PMID:23300484	(2013) MTERF3 regulates mitochondrial ribosome biogenesis in invertebrates and mammals.	4	20	1.62e-08	ENSMUSP00000080993,ENSMUSP00000080994,ENSMUSP00000080997,ENSMUSP00000081003	mt-Co1,mt-Co2,mt-Co3,mt-Cytb
PMID:26221731	(2015) A Role for the Mitochondrial Protein Mrpl44 in Maintaining OXPHOS Capacity.	4	20	1.62e-08	ENSMUSP00000080993,ENSMUSP00000080994,ENSMUSP00000080997,ENSMUSP00000081003	mt-Co1,mt-Co2,mt-Co3,mt-Cytb
PMID:27114639	(2016) Atrazine exposure causes mitochondrial toxicity in liver and muscle cell lines.	4	20	1.62e-08	ENSMUSP00000080993,ENSMUSP00000080994,ENSMUSP00000080996,ENSMUSP00000080997	mt-Atp6,mt-Co1,mt-Co2,mt-Co3
PMID:21532982	(2011) The Mitoscriptome in Aging and Disease.	4	21	1.84e-08	ENSMUSP00000080993,ENSMUSP00000080996,ENSMUSP00000080997,ENSMUSP00000081003	mt-Atp6,mt-Co1,mt-Co3,mt-Cytb
PMID:23171548	(2013) The conserved interaction of C7orf30 with MRPL14 promotes biogenesis of the mitochondrial large ribosomal subunit and mitochondrial translation.	4	21	1.84e-08	ENSMUSP00000080993,ENSMUSP00000080994,ENSMUSP00000080996,ENSMUSP00000081003	mt-Atp6,mt-Co1,mt-Co2,mt-Cytb
PMID:26308211	(2015) Kidney-Specific Reduction of Oxidative Phosphorylation Genes Derived from Spontaneously Hypertensive Rat.	4	21	1.84e-08	ENSMUSP00000080993,ENSMUSP00000080994,ENSMUSP00000080996,ENSMUSP00000081003	mt-Atp6,mt-Co1,mt-Co2,mt-Cytb
PMID:26121977	(2015) Lipopolysaccharide significantly influences the hepatic triglyceride metabolism in growing pigs.	4	22	2.08e-08	ENSMUSP00000080993,ENSMUSP00000080994,ENSMUSP00000080996,ENSMUSP00000081003	mt-Atp6,mt-Co1,mt-Co2,mt-Cytb
PMID:21245038	(2011) Human 2'-phosphodiesterase localizes to the mitochondrial matrix with a putative function in mitochondrial RNA turnover.	4	23	2.40e-08	ENSMUSP00000080993,ENSMUSP00000080994,ENSMUSP00000080997,ENSMUSP00000081003	mt-Co1,mt-Co2,mt-Co3,mt-Cytb
PMID:26398948	(2015) Xenobiotics that affect oxidative phosphorylation alter differentiation of human adipose-derived stem cells at concentrations that are found in human blood.	4	25	3.20e-08	ENSMUSP00000080993,ENSMUSP00000080994,ENSMUSP00000080996,ENSMUSP00000080997	mt-Atp6,mt-Co1,mt-Co2,mt-Co3
PMID:29050365	(2017) Mitochondrial genome variation and prostate cancer: a review of the mutational landscape and application to clinical management.	4	25	3.20e-08	ENSMUSP00000080993,ENSMUSP00000080996,ENSMUSP00000080997,ENSMUSP00000081003	mt-Atp6,mt-Co1,mt-Co3,mt-Cytb
PMID:29146908	(2017) LRPPRC-mediated folding of the mitochondrial transcriptome.	4	25	3.20e-08	ENSMUSP00000080993,ENSMUSP00000080996,ENSMUSP00000080997,ENSMUSP00000081003	mt-Atp6,mt-Co1,mt-Co3,mt-Cytb
PMID:24789369	(2014) Cardiomyocyte-specific miRNA-30c over-expression causes dilated cardiomyopathy.	4	26	3.54e-08	ENSMUSP00000080993,ENSMUSP00000080994,ENSMUSP00000080997,ENSMUSP00000081003	mt-Co1,mt-Co2,mt-Co3,mt-Cytb
PMID:23908630	(2013) Identification and characterization of CHCHD1, AURKAIP1, and CRIF1 as new members of the mammalian mitochondrial ribosome.	4	27	4.01e-08	ENSMUSP00000080993,ENSMUSP00000080994,ENSMUSP00000080996,ENSMUSP00000081003	mt-Atp6,mt-Co1,mt-Co2,mt-Cytb
PMID:21666256	(2011) PDE12 removes mitochondrial RNA poly(A) tails and controls translation in human mitochondria.	4	28	4.52e-08	ENSMUSP00000080993,ENSMUSP00000080996,ENSMUSP00000080997,ENSMUSP00000081003	mt-Atp6,mt-Co1,mt-Co3,mt-Cytb
PMID:29344903	(2018) Nuclear genes involved in mitochondrial diseases caused by instability of mitochondrial DNA.	4	28	4.52e-08	ENSMUSP00000080993,ENSMUSP00000080994,ENSMUSP00000080997,ENSMUSP00000081003	mt-Co1,mt-Co2,mt-Co3,mt-Cytb
PMID:25008111	(2014) A human mitochondrial poly(A) polymerase mutation reveals the complexities of post-transcriptional mitochondrial gene expression.	4	29	5.01e-08	ENSMUSP00000080993,ENSMUSP00000080996,ENSMUSP00000080997,ENSMUSP00000081003	mt-Atp6,mt-Co1,mt-Co3,mt-Cytb
PMID:29026004	(2017) Oxidative stress regulates cellular bioenergetics in esophageal squamous cell carcinoma cell.	4	29	5.01e-08	ENSMUSP00000080993,ENSMUSP00000080994,ENSMUSP00000080996,ENSMUSP00000081003	mt-Atp6,mt-Co1,mt-Co2,mt-Cytb
PMID:26834962	(2016) Exercise-induced mitochondrial p53 repairs mtDNA mutations in mutator mice.	4	31	6.24e-08	ENSMUSP00000080993,ENSMUSP00000080994,ENSMUSP00000080996,ENSMUSP00000081003	mt-Atp6,mt-Co1,mt-Co2,mt-Cytb
PMID:29036396	(2017) The FASTK family of proteins: emerging regulators of mitochondrial RNA biology.	4	31	6.24e-08	ENSMUSP00000080993,ENSMUSP00000080994,ENSMUSP00000080997,ENSMUSP00000081003	mt-Co1,mt-Co2,mt-Co3,mt-Cytb
[truncated: 21 more rows]
[truncated: 206 more columns]

## Sheet: Mt3
#clustering method	cluster number	cluster color	gene count	protein name	protein identifier	protein description
[truncated: 71 more rows]
[truncated: 113 more columns]

[truncated: 4 more sheets: Rps27rt, Slc45a3, Ube2l6, Usp39]
